# Supplementary material for: Metabolomic analysis reveals spermatozoa and seminal plasma differences between Duroc and Liang guang Small-spotted pig
Source: Front Vet Sci. 2023 Jan 6;9:1078928. doi: 10.3389/fvets.2022.1078928 (PMC9853278; doi:10.3389/fvets.2022.1078928)
Supplement: Supplementary file 1 [file Table_1.XLS]

## Sheet: LS_vs_DS
ID	adduct	Name	VIP	Fold change	p-value	m/z	rt(s)	PPM	HMDB	KEGG	SuperClass	Class	SubClass
M129T61	[M-H]-	2-ketohexanoic acid	1.12476	0.188951	0.0165231	129.055	61.145	4.21029	HMDB0001864	C00902	Organic acids and derivatives	Keto acids and derivatives	Medium-chain keto acids and derivatives
M463T27_2	[M-H]-	Pristimerin	7.56683	0.458829	0.0381341	463.289	27.439	1.9556		C08633	Lipids and lipid-like molecules	Prenol lipids	Triterpenoids
M171T385	[M-H]-	Glycerol 3-phosphate	1.54387	0.00117401	0.0406082	171.006	385.084	3.4307	HMDB0000126	C00093	Lipids and lipid-like molecules	Glycerophospholipids	Glycerophosphates
M141T344_2	[M-H]-	Cis,cis-muconic acid	8.9232	0.00354158	0.0445146	141.017	343.562	1.5804	HMDB0006331	C02480	Lipids and lipid-like molecules	Fatty Acyls	Fatty acids and conjugates
M161T392	[M-H]-	3-hydroxy-3-methylglutaric acid	1.35556	0.00522658	0.0521589	161.045	391.995	0.495058	HMDB0000355	C03761	Lipids and lipid-like molecules	Fatty Acyls	Fatty acids and conjugates
M179T392	[M-H]-	Myo-inositol	7.9132	0.00016269	0.0524011	179.056	391.985	0.832833	HMDB0000211	C00137	Organic oxygen compounds	Organooxygen compounds	Alcohols and polyols
M625T35	[M+CH3COOH-H]-	Cer[ns] d36:1	1.4796	0.229591	0.0544825	624.557	34.701	2.06947			Lipids and lipid-like molecules	Sphingolipids	Ceramides
M146T399_2	[M-H]-	Glutamic acid	2.77786	0.000544104	0.0554855	146.046	398.623	1.94644	HMDB0000148	C00025	Organic acids and derivatives	Carboxylic acids and derivatives	Amino acids, peptides, and analogues
M565T35	[M-H]-	N-Stearoylsphingosine (Ceramide C18)	1.50676	0.120596	0.0585497	564.537	34.8105	1.73252	HMDB0004950
M89T230	[M-H]-	Dl-lactate	1.33825	0.00270364	0.0629733	89.0246	230.162	2.33825		C01432
M214T392	[M-H]-	sn-Glycerol 3-phosphoethanolamine	1.45973	0.00116668	0.0830831	214.049	392.396	0.998864			Lipids and lipid-like molecules	Glycerophospholipids	Glycerophosphoethanolamines
M191T476	[M-H]-	Citrate	3.50515	0.000985931	0.0901125	191.02	476.345	6.11844	HMDB0000094	C00158	Organic acids and derivatives	Carboxylic acids and derivatives	Tricarboxylic acids and derivatives
M111T477	[M-H]-	2-furancarboxylic acid	1.41364	0.00212724	0.0913446	111.009	476.904	0.788876	HMDB0000617	C01546	Organoheterocyclic compounds	Furans	Furoic acid and derivatives
M220T253	[M-H]-	N-acetyl-d-mannosamine	1.97855	0.00989529	0.0981222	220.083	253.012	3.2478	HMDB0001129	C00645	Organic oxygen compounds	Organooxygen compounds	Carbohydrates and carbohydrate conjugates
M305T48	[M-H]-	11,14,17-eicosatrienoic acid, (z,z,z)-	0.495935	5.24685	0.384663	305.248	47.913	0.282392	HMDB0060039	C16522	Lipids and lipid-like molecules	Fatty Acyls	Fatty acids and conjugates
M299T47	[M-H-H2O]-	11-hydroxy-5z,8z,12e,14z,17z-eicosapentaenoic acid	0.285165	0.915258	0.884767	299.201	47.288	1.76008			Lipids and lipid-like molecules	Fatty Acyls	Eicosanoids
M718T139	[M+HCO2]-	1,2-di-(9z-tetradecenoyl)-sn-glycero-3-phosphocholine	0.535988	1.45648	0.403927	718.483	139.303	1.68422	HMDB0007900		Lipids and lipid-like molecules	Glycerophospholipids	Glycerophosphocholines
M734T48	[M-H]-	1,2-dilinolenoyl-sn-glycero-3-phosphoethanolamine	0.333583	0.341038	0.197887	734.478	48.483	3.69367	HMDB0009161		Lipids and lipid-like molecules	Glycerophospholipids	Glycerophosphoethanolamines
M771T145	[M-H]-	1,2-dioleoyl-sn-glycero-3-phosphoethanolamine-n,n-dimethyl	0.221479	0.743522	0.282448	770.566	144.831	2.68184	HMDB0010564		Lipids and lipid-like molecules	Glycerophospholipids	Glycerophosphoethanolamines
M722T38	[M-H]-	1,2-dipalmitoyl-sn-glycero-3-phospho-(1'-rac-glycerol)	0.384452	0.907584	0.825382	721.502	37.692	9.07358			Lipids and lipid-like molecules	Glycerophospholipids	Glycerophosphoglycerols
M774T68	[M-H-NH3]-	1,2-distearoyl-sn-glycero-3-phospho-l-serine	0.278528	0.553238	0.41317	773.534	68.387	0.471336	HMDB0012378		Lipids and lipid-like molecules	Glycerophospholipids	Glycerophosphoserines
M337T303	[M-H]-	18-carboxydinorleukotriene b4	0.109872	0.0689196	0.0734847	337.161	303.295	0.245			Lipids and lipid-like molecules	Fatty Acyls	Fatty acids and conjugates
M476T197	[M]-	1-(9z,12z-octadecadienoyl)-2-hydroxy-sn-glycero-3-phosphoethanolamine	0.10937	0.464323	0.0816701	476.277	196.669	0.607547			Lipids and lipid-like molecules	Fatty Acyls	Lineolic acids and derivatives
M481T32	[M-H]-	1.alpha.-methyl-5.alpha.-androstan-3.alpha.,17.beta.-diol glucuronide	0.977187	0.238985	0.0121558	481.299	31.58	0.589335
M461T27	[M-H-H2O]-	1.alpha.-methyl-5.alpha.-androstan-3.alpha.-ol-17-one glucuronide	0.416901	0.727426	0.361983	461.272	27.449	6.70558
M176T272	[M-H-H2O]-	1-deoxy-1-(methylamino)-d-galactitol	0.181946	0.0551004	0.0545879	176.093	272.36	2.83711			Organic oxygen compounds	Organooxygen compounds	Carbohydrates and carbohydrate conjugates
M751T63	[M+HCO2]-	1-myristoyl-2-palmitoyl-sn-glycero-3-phosphocholine	2.29475	0.220353	0.190768	750.545	62.627	3.27942	HMDB0007869		Lipids and lipid-like molecules	Glycerophospholipids	Glycerophosphocholines
M452T198	[M-H]-	1-palmitoyl-2-hydroxy-sn-glycero-3-phosphoethanolamine	0.176213	1.65847	0.631798	452.277	197.889	0.176973	HMDB0011503		Lipids and lipid-like molecules	Glycerophospholipids	Glycerophosphoethanolamines
M717T40	[M-H]-	1-palmitoyl-3-oleoyl-sn-glycero-2-phosphoethanolamine	0.106585	0.332044	0.0259717	716.524	40.153	2.7557			Lipids and lipid-like molecules	Glycerophospholipids	Glycerophosphates
M811T195	[M-H]-	1-stearoyl-2-arachidonoyl-sn-glycero-3-phosphoserine	0.280764	0.177277	0.00546169	810.529	194.739	0.681057	HMDB0012383		Lipids and lipid-like molecules	Glycerophospholipids	Glycerophosphoserines
M480T190	[M-H]-	1-stearoyl-2-hydroxy-sn-glycero-3-phosphoethanolamine	0.357306	3.38262	0.450128	480.308	190.058	0.345296	HMDB0011130		Lipids and lipid-like molecules	Glycerophospholipids	Glycerophosphoethanolamines
M787T197	[M-H]-	1-stearoyl-2-linoleoyl-sn-glycero-3-phospho-l-serine	0.489875	0.0433925	0.0404701	786.531	196.78	1.71899	HMDB0012380		Lipids and lipid-like molecules	Glycerophospholipids	Glycerophosphoserines
M779T138	[M+HCO2]-	1-stearoyl-2-myristoyl-sn-glycero-3-phosphocholine	0.324857	0.288541	0.0101217	778.576	137.922	0.101301	HMDB0008031		Lipids and lipid-like molecules	Glycerophospholipids	Glycerophosphocholines
M734T180	[M+Hac-H]-	(2-{[3-hydroxy-2-tetradecanamidooctadec-4-en-1-yl phosphonato]oxy}ethyl)trimethylazanium	0.673543	0.651411	0.578902	733.551	180.126	2.28013	HMDB0012097		Lipids and lipid-like molecules	Sphingolipids	Phosphosphingolipids
M189T88	[M-H]-	2,4-dichlorobenzoic acid	0.832669	0.0227566	0.161727	189.004	88.2035	4.87624		C06670	Benzenoids	Benzene and substituted derivatives	Benzoic acids and derivatives
M213T51	[M-H]-	2,4-dihydroxybenzophenone	0.565494	1.15087	0.0908553	213.056	50.671	1.59724		C14215	Benzenoids	Benzene and substituted derivatives	Benzophenones
M202T255	[M-H]-	2,8-quinolinediol	0.273927	0.0422996	0.0749289	202.072	254.537	2.03597			Organoheterocyclic compounds	Quinolines and derivatives	Quinolones and derivatives
M160T410	[M-H]-	2-aminoadipic acid	0.170757	0.062326	0.0460896	160.061	410.293	4.89624	HMDB0000510	C00956	Organic acids and derivatives	Carboxylic acids and derivatives	Amino acids, peptides, and analogues
M747T138	[M-H]-	(2-aminoethoxy)[2-[docosa-4.7.10.13.16.19-hexaenoyloxy]-3-[hexadec-1-en-1-yloxy]propoxy]phosphinic acid	3.60402	1.20733	0.737381	746.515	137.532	2.33724	HMDB0005780		Lipids and lipid-like molecules	Glycerophospholipids	Glycerophosphoethanolamines
M739T145	[M-H]-	2-arachidonoyl-1-palmitoyl-sn-glycero-3-phosphoethanolamine	0.674826	0.94552	0.912702	738.51	144.661	2.78676	HMDB0008937		Lipids and lipid-like molecules	Glycerophospholipids	Glycerophosphoethanolamines
M227T53	[M-H]-	2-bromo-4-sec-butylphenol	0.0917138	0.421018	0.101164	227.018	53.422	2.01506			Benzenoids	Benzene and substituted derivatives	Phenylpropanes
M177T150	[M-H]-	2-dehydro-3-deoxy-d-gluconate	1.05953	0.07279	0.1017	177.04	149.595	0.258838	HMDB0001353	C01216
M835T194	[M-H]-	2-docosahexaenoyl-1-stearoyl-sn-glycero-3-phosphoserine	0.218372	0.0712805	0.028801	834.53	194.266	4.15234	HMDB0010167		Lipids and lipid-like molecules	Glycerophospholipids	Glycerophosphoserines
M237T312	[M-H]-	2-keto-3-deoxyoctonic acid	0.0959343	0.164044	0.0440058	237.062	312.233	0.978894			Organic oxygen compounds	Organooxygen compounds	Carbohydrates and carbohydrate conjugates
M193T359	[M-H]-	2-keto-l-gulonic acid	0.121837	0.163364	0.052188	193.035	358.909	4.26852		C15673	Organic oxygen compounds	Organooxygen compounds	Carbohydrates and carbohydrate conjugates
M715T148	[M-H]-	2-linoleoyl-1-palmitoyl-sn-glycero-3-phosphoethanolamine	0.250511	0.522182	0.03601	714.509	147.94	0.335527	HMDB0008928		Lipids and lipid-like molecules	Glycerophospholipids	Glycerophosphoethanolamines
M138T46	[M-H]-	2-nitrophenol	0.858123	1.17692	0.0453411	138.019	46.322	6.48423		C01988	Benzenoids	Phenols	Nitrophenols
M761T198	[M-H]-	2-oleoyl-1-palmitoyl-sn-glycero-3-phosphoserine	0.441188	0.0131329	0.0633808	760.514	198.3	1.42876	HMDB0012357		Lipids and lipid-like molecules	Glycerophospholipids	Glycerophosphoserines
M159T473	[M-H]-	2-oxoadipic acid	0.222474	0.509352	0.21202	159.015	473.302	4.45123	HMDB0000225	C00322	Organic acids and derivatives	Keto acids and derivatives	Medium-chain keto acids and derivatives
M181T345	[M-H]-	3,4-dihydroxyhydrocinnamic acid	0.688206	0.0213753	0.0512017	181.009	345.174	0.0527353	HMDB0000423	C10447
M258T90	[M-H+2i]-	3-quinolinecarboxylic acid, 7,8-dichloro-1,4-dihydro-4-oxo-	1.17504	1.54727	0.326156	257.938	90.389	1.221			Organoheterocyclic compounds	Quinolines and derivatives	Quinoline carboxylic acids
M121T47	[M-H]-	4-hydroxybenzaldehyde	0.851178	0.951379	0.874033	121.029	46.6495	1.17413	HMDB0011718	C00633	Organic oxygen compounds	Organooxygen compounds	Carbonyl compounds
M381T28	[M-H-HF]-	5-heptenoic acid, 7-[(1r,2r,3s,5s)-2-[(1e,3s)-3-(2,3-dihydro-1h-inden-2-yl)-3-hydroxy-1-propen-1-yl]-3-fluoro-5-hydroxycyclopentyl]-, (5z)-	0.634629	1.04272	0.909745	381.232	27.5545	0.494599			Lipids and lipid-like molecules	Fatty Acyls	Fatty acids and conjugates
M176T103_2	[M-H]-	5-hydroxytryptophol	0.140676	0.443558	0.332718	176.056	102.635	6.26799	HMDB0001855		Organoheterocyclic compounds	Indoles and derivatives	Hydroxyindoles
M367T395	[M-H]-	5-o-caffeoylquinic acid methyl ester	0.234963	0.0126232	0.0512724	367.105	394.699	1.46812			Organic oxygen compounds	Organooxygen compounds	Alcohols and polyols
M441T29	[M-H]-	6,8-dihydroxy-2,2,4,4-tetramethyl-7-(3-methylbutanoyl)-9-(2-methylpropyl)-9h-xanthene-1,3-dione	0.303123	0.481528	0.107695	441.253	29.2905	0.547216			Organoheterocyclic compounds	Benzopyrans	1-benzopyrans
M321T27	[M-H]-	8-gingerol	0.90015	1.00581	0.979025	321.21	26.913	0.902695		C17495	Benzenoids	Phenols	Methoxyphenols
M116T102	[M-H]-	Acetylglycine	0.176159	0.550414	0.33939	116.035	102.246	0.124107	HMDB0000532		Organic acids and derivatives	Carboxylic acids and derivatives	Amino acids, peptides, and analogues
M157T183	[M-H]-	Allantoin	0.130933	0.332815	0.0415294	157.037	182.852	0.775097	HMDB0000462	C01551	Organoheterocyclic compounds	Azoles	Imidazoles
M115T76	[M-H]-	Alpha-ketoisovaleric acid	0.345422	0.313938	0.0655704	115.04	75.995	2.7125	HMDB0000019	C00141	Organic acids and derivatives	Keto acids and derivatives	Short-chain keto acids and derivatives
M409T18	[M-H]-	Amorphigenin	0.299077	0.942363	0.323693	409.107	17.832	2.68997			Phenylpropanoids and polyketides	Isoflavonoids	Rotenoids
M132T411	[M-H]-	Aspartic acid	0.497429	0.0102559	0.0632837	132.03	411.018	3.83486	HMDB0000191	C00049	Organic acids and derivatives	Carboxylic acids and derivatives	Amino acids, peptides, and analogues
M289T42	[M-H]-	(+)-catechin	0.350508	0.89946	0.610287	289.087	41.838	3.91153	HMDB0002780	C06562	Phenylpropanoids and polyketides	Flavonoids	Flavans
M729T34	[M+CH3COOH-H]-	Cer[ap] t41:0	1.48297	1.10291	0.876743	728.621	33.611	0.872363	HMDB0035470		Lipids and lipid-like molecules	Sphingolipids	Ceramides
M568T35_2	[M+CH3COOH-H]-	Cer[ns] d32:1	0.260512	0.421223	0.00238299	568.495	34.608	1.1435
M681T35	[M+CH3COOH-H]-	Cer[ns] d40:1	0.160191	0.292774	0.0463027	680.619	35.023	1.59424			Organic oxygen compounds	Organooxygen compounds	Alcohols and polyols
M293T27	[M-H]-	Cinchonine	2.561	0.916994	0.722876	293.179	27.139	1.42608	HMDB0030282	C06528
M331T47	[M-H]-	Cis-7,10,13,16-docosatetraenoic acid	0.564686	8.21186	0.334498	331.265	47.278	1.6472	HMDB0002226	C16527	Lipids and lipid-like molecules	Fatty Acyls	Fatty acids and conjugates
M253T50	[M-H]-	Cis-9-palmitoleic acid	0.456587	0.701483	0.379829	253.217	49.989	3.41831	HMDB0003229	C08362	Lipids and lipid-like molecules	Fatty Acyls	Fatty acids and conjugates
M129T446	[M-H-CO2]-	Cis-aconitate	0.849103	0.00546901	0.0450453	129.02	446.048	0.741816	HMDB0000072	C00417	Organic acids and derivatives	Carboxylic acids and derivatives	Tricarboxylic acids and derivatives
M147T476	[M-H]-	Citramalate	0.198802	0.0731216	0.0694188	147.03	476.345	0.86165	HMDB0000426	C00815	Lipids and lipid-like molecules	Fatty Acyls	Fatty acids and conjugates
M179T258	[M-H]-	D-Fructose	0.942009	0.024454	0.160426	179.056	257.988	3.41679	HMDB0062538	C00095
M209T158	[M-H]-	D-glucarate	0.257155	0.070795	0.138115	208.986	157.695	3.35867	HMDB0000663	C00818	Organic oxygen compounds	Organooxygen compounds	Carbohydrates and carbohydrate conjugates
M177T101	[M-H-H2O]-	D-gluconate	0.418515	0.213141	0.150881	177.04	100.756	5.09339	HMDB0000625	C00257	Organic oxygen compounds	Organooxygen compounds	Carbohydrates and carbohydrate conjugates
M102T399	[M-H]-	Dimethylglycine	0.776061	0.00208455	0.0585778	102.056	398.709	2.63808	HMDB0000092	C01026	Organic acids and derivatives	Carboxylic acids and derivatives	Amino acids, peptides, and analogues
M149T304	[M-H]-	D-lyxose	0.197551	0.0746669	0.117724	149.045	304.15	2.37863		C00476	Organic oxygen compounds	Organooxygen compounds	Carbohydrates and carbohydrate conjugates
M179T303	[M-H]-	D-psicose	0.534793	0.0329715	0.203643	179.056	303.228	0.890148		C06468	Organic oxygen compounds	Organooxygen compounds	Carbohydrates and carbohydrate conjugates
M163T305	[M-H]-	D-quinovose	0.0786714	0.254832	0.08407	163.061	304.596	3.20303		C02522	Organic oxygen compounds	Organooxygen compounds	Carbohydrates and carbohydrate conjugates
M149T153	[M-H]-	D-ribose	0.202271	0.151734	0.0487275	149.045	152.662	4.3051	HMDB0000283	C00121	Organic oxygen compounds	Organooxygen compounds	Carbohydrates and carbohydrate conjugates
M181T303_2	[M-H]-	D-Sorbitol	0.925491	0.00414813	0.212902	181.072	302.607	0.227362	HMDB0000247	C00794	Organic oxygen compounds	Organooxygen compounds	Carbohydrates and carbohydrate conjugates
M309T48	[M-H]-	Eicosenoic acid	0.279912	1.80908	0.149013	309.28	48.232	4.93013		C16526	Lipids and lipid-like molecules	Fatty Acyls	Fatty acids and conjugates
M337T27	[M-H-C2H6O4]-	Eplerenone hydroxy acid	0.730236	1.13009	0.783435	337.205	26.98	3.06166
M115T201	[M-H]-	Fumarate	0.30575	0.0977824	0.128784	115.003	201.053	1.79033	HMDB0000134	C00122	Organic acids and derivatives	Carboxylic acids and derivatives	Dicarboxylic acids and derivatives
M415T47	[M-H]-	(+)-.gamma.-tocopherol	0.135759	0.68839	0.377688	415.357	47	1.57777		C02483	Lipids and lipid-like molecules	Prenol lipids	Quinone and hydroquinone lipids
M129T239	[M-H]-	Glutaconic acid	0.322155	0.0403107	0.0518118	129.019	238.706	2.43091
M74T370	[M-H]-	Glycine	0.3714	0.0207208	0.0578846	74.0243	369.901	3.05732	HMDB0000123	C00037	Organic acids and derivatives	Carboxylic acids and derivatives	Amino acids, peptides, and analogues
M339T29	[M-H]-	Gly-His-Lys	1.28714	1.4578	0.452593	339.2	28.682	1.70864			Organic acids and derivatives	Carboxylic acids and derivatives	Amino acids, peptides, and analogues
M269T47_2	[M-H]-	Heptadecanoic acid	0.525222	0.938213	0.656838	269.248	46.943	2.81075	HMDB0002259		Lipids and lipid-like molecules	Fatty Acyls	Fatty acids and conjugates
M241T98	[M-H]-	His-ser	0.496753	0.129389	0.0455371	241.083	97.965	1.93715	HMDB0000273	C00214	Nucleosides, nucleotides, and analogues	Pyrimidine nucleosides	Pyrimidine 2'-deoxyribonucleosides
M325T29	[M-H]-	Hydroquinidine	1.54006	1.5407	0.37478	325.184	29.121	3.15489		C10696
M108T344	[M-H]-	Hypotaurine	0.82637	0.00996854	0.0517548	108.012	344.332	1.2657	HMDB0000965	C00519	Organic acids and derivatives	Sulfinic acids and derivatives	Sulfinic acids
M258T419	[M-H]-	Ile-Lys	0.159283	0.0604192	0.142272	258.038	418.524	0.328202	HMDB0001254	C00352	Organic oxygen compounds	Organooxygen compounds	Carbohydrates and carbohydrate conjugates
M144T38	[M-H]-	Indole-3-carboxaldehyde	0.495925	0.572484	0.404211	144.045	38.32	3.44014	HMDB0029737	C08493	Organoheterocyclic compounds	Indoles and derivatives	Indoles
M158T36	[M-H-CH2O2]-	Indolelactic acid	0.316269	0.442128	0.129938	158.061	35.83	1.6751	HMDB0000671	C02043	Organoheterocyclic compounds	Indoles and derivatives	Indolyl carboxylic acids and derivatives
M212T31	[M-H]-	Indoxyl sulfate	0.628929	0.0167018	0.20688	212.003	30.61	0.567292	HMDB0000682		Organic acids and derivatives	Organic sulfuric acids and derivatives	Arylsulfates
M220T47	[M-H-H2O]-	Isoetharine	0.673018	1.16038	0.0415231	220.147	47.417	1.43356	HMDB0014366	C07053	Benzenoids	Phenols	Benzenediols
M130T277	[M-H]-	Isoleucine	0.662542	0.063256	0.064153	130.087	276.967	3.07715	HMDB0033923	C00407
M325T406	[M-H-H2O]-	Lactitol	0.321036	0.0131805	0.143393	325.114	406.264	0.71677			Lipids and lipid-like molecules	Fatty Acyls	Fatty acyl glycosides
M151T240	[M-H]-	L-arabinitol	0.173293	0.0760651	0.1746	151.061	240.034	0.287616	HMDB0001851	C00532	Organic oxygen compounds	Organooxygen compounds	Carbohydrates and carbohydrate conjugates
M147T80	[M-H]-	L-Arabinono-1,4-lactone	0.49876	0.326382	0.148913	147.029	80.1715	2.22422		C01114
M174T394	[M-H]-	L-citrulline	0.205733	0.0295778	0.0726287	174.088	393.799	0.562535	HMDB0000904	C00327	Organic acids and derivatives	Carboxylic acids and derivatives	Amino acids, peptides, and analogues
M279T48	[M-H]-	Linoleic acid	0.97616	2.01237	0.27647	279.234	48.348	0.895933	HMDB0000673	C01595	Lipids and lipid-like molecules	Fatty Acyls	Lineolic acids and derivatives
M135T358	[M-H]-	L-threonate	0.297996	0.056524	0.0737456	135.03	358.39	1.489	HMDB0000943	C01620	Organic oxygen compounds	Organooxygen compounds	Carbohydrates and carbohydrate conjugates
M241T61	[M-H]-	Lumichrome	0.220542	0.65945	0.338415	241.073	61.456	3.1845		C01727	Organoheterocyclic compounds	Pteridines and derivatives	Alloxazines and isoalloxazines
M133T411	[M-H]-	Malate	0.146964	0.269499	0.0498192	133.014	410.888	2.37625	HMDB0000156	C00149	Organic acids and derivatives	Hydroxy acids and derivatives	Beta hydroxy acids and derivatives
M103T397	[M-H]-	Malonic acid	0.15079	0.128773	0.0541037	103.003	397.455	5.23853	HMDB0000691	C00383	Organic acids and derivatives	Carboxylic acids and derivatives	Dicarboxylic acids and derivatives
M309T27	[M-H]-	Mestranol	1.08496	0.876489	0.724002	309.173	27.4655	3.28188	HMDB0015446	C07618	Lipids and lipid-like molecules	Steroids and steroid derivatives	Estrane steroids
M117T391	[M-H]-	Methylmalonic acid	0.435562	0.0455077	0.0457763	117.019	391.375	4.14867	HMDB0000202	C02170	Organic acids and derivatives	Carboxylic acids and derivatives	Dicarboxylic acids and derivatives
M397T29	[M-H]-	Mitragynine	0.563251	0.633949	0.222697	397.226	28.661	1.03372	HMDB0041933	C09226
M227T51	[M-H]-	Myristic acid	1.51583	1.29902	0.512062	227.202	51.211	1.38921	HMDB0000806	C06424	Lipids and lipid-like molecules	Fatty Acyls	Fatty acids and conjugates
M699T82	[M-H]-	N-[3-hydroxy-1-{[3.4.5-trihydroxy-6-(hydroxymethyl)oxan-2-yl]oxy}octadec-4-en-2-yl]hexadecanamide	0.323794	0.548613	0.0731171	698.557	82.098	1.03334	HMDB0004971		Lipids and lipid-like molecules	Sphingolipids	Glycosphingolipids
M300T208	[M-H]-	N-acetyl-d-galactosamine 4-sulfate	0.0700201	0.324029	0.0881026	300.039	207.996	2.03106			Organic oxygen compounds	Organooxygen compounds	Carbohydrates and carbohydrate conjugates
M300T86	[M-H]-	N-Acetyl-D-Glucosamine 6-Phosphate	0.646098	0.061315	0.0529306	300.04	85.534	1.19232	HMDB0001367	C04256
M308T376	[M-H]-	N-acetylneuraminic acid	0.267352	0.0195678	0.046157	308.099	376.193	0.758958	HMDB0000230	C00270	Organic oxygen compounds	Organooxygen compounds	Carbohydrates and carbohydrate conjugates
M438T201	[M-H]-	N-arachidonoyldopamine	0.403698	4.84797	0.390249	438.298	200.518	1.80631			Benzenoids	Phenols	Benzenediols
M158T197	[M-H]-	N-isovaleroylglycine	0.151539	0.73519	0.255727	158.082	197.22	0.350917	HMDB0000678		Organic acids and derivatives	Carboxylic acids and derivatives	Amino acids, peptides, and analogues
M283T50	[M-H]-	Octadecanoic acid	4.22506	1.14504	0.327213	283.264	49.9985	0.144398	HMDB0000827	C01530	Lipids and lipid-like molecules	Fatty Acyls	Fatty acids and conjugates
M281T50	[M-H]-	Oleic acid	1.22787	1.78249	0.271313	281.249	49.9985	2.17091	HMDB0000207	C00712	Lipids and lipid-like molecules	Fatty Acyls	Fatty acids and conjugates
M297T30	[M-H]-	Ostruthin	0.849449	1.43436	0.414961	297.153	29.9005	2.4468		C09281	Lipids and lipid-like molecules	Prenol lipids	Terpene lactones
M255T51	[M-H]-	Palmitic acid	4.13654	1.08566	0.49946	255.233	50.73	0.159227	HMDB0000220	C00249	Lipids and lipid-like molecules	Fatty Acyls	Fatty acids and conjugates
M843T143	[M+Hac-H]-	Pc(16:0e/5,6-eet)	0.421575	0.598572	0.409508	842.591	143.343	0.0339484			Lipids and lipid-like molecules	Glycerophospholipids	Glycerophosphocholines
M841T141	[M+Hac-H]-	Pc(16:0e/8-hepe)	0.439381	0.825063	0.668529	840.576	140.901	0.976529			Lipids and lipid-like molecules	Glycerophospholipids	Glycerophosphocholines
M817T146	[M+Hac-H]-	Pc(16:1e/9-hode)	0.468099	0.633169	0.0545772	816.577	145.641	3.20349			Lipids and lipid-like molecules	Glycerophospholipids	Glycerophosphocholines
M737T150	[M+CH3COOH-H]-	Pc 28:0	1.32629	1.38347	0.559164	736.514	150.226	0.819002			Lipids and lipid-like molecules	Glycerophospholipids	Glycerophosphocholines
M765T149	[M+CH3COOH-H]-	Pc 30:0	1.07498	0.506551	0.398875	764.545	149.059	1.51332			Lipids and lipid-like molecules	Glycerophospholipids	Glycerophosphocholines
M837T142	[M+CH3COOH-H]-	Pc 36:6	0.790566	1.63391	0.282869	836.546	142.096	9.46139			Lipids and lipid-like molecules	Glycerophospholipids	Glycerophosphocholines
M779T51	[M-H]-	Pe(16:0/19,20-epdpe)	0.348232	0.694792	0.507454	778.517	51.257	0.61158			Lipids and lipid-like molecules	Glycerophospholipids	Glycerophosphoethanolamines
M765T48	[M-H]-	Pe(16:0e/10-hdohe)	0.838886	0.309804	0.270485	764.525	48.0855	2.80003			Lipids and lipid-like molecules	Glycerophospholipids	Glycerophosphoethanolamines
M741T69	[M-H]-	Pe(16:0e/12-hete)	0.525424	0.681798	0.305051	740.524	69.049	1.72023			Lipids and lipid-like molecules	Glycerophospholipids	Glycerophosphoethanolamines
M739T46	[M-H]-	Pe(16:1e/15-hete)	0.927098	0.902389	0.822448	738.509	45.7105	0.514397			Lipids and lipid-like molecules	Glycerophospholipids	Glycerophosphoethanolamines
M807T51	[M-H]-	Pe(18:0/19,20-epdpe)	0.237556	0.525389	0.202937	806.547	50.718	0.829012			Lipids and lipid-like molecules	Glycerophospholipids	Glycerophosphoethanolamines
M241T50	[M-H]-	Pentadecanoic acid	0.730162	1.03579	0.878461	241.217	49.989	1.59537	HMDB0000826	C16537	Lipids and lipid-like molecules	Fatty Acyls	Fatty acids and conjugates
M768T31	[M-H]-	Pg 36:5	2.90024	0.614253	0.47212	767.501	31.274	1.57655			Lipids and lipid-like molecules	Glycerophospholipids	Glycerophosphoglycerols
M796T31	[M-H]-	Pg 38:5	8.97255	0.487863	0.335774	795.531	31.0665	0.32395			Lipids and lipid-like molecules	Glycerophospholipids	Glycerophosphoglycerols
M165T115	[M-H]-	Phenyllactic acid	0.671557	0.112142	0.00503849	165.056	115.487	3.06382	HMDB0000779	C01479
M163T54	[M-H]-	Phenylpyruvate	0.600712	0.479401	0.186559	163.04	53.979	0.710723	HMDB0000205	C00166	Benzenoids	Benzene and substituted derivatives	Phenylpyruvic acid derivatives
M540T192	[M+CH3COO]-	Phosphatidylcholine lyso alkyl 16:0	0.50377	3.70027	0.419969	540.367	192.197	0.483442			Lipids and lipid-like molecules	Glycerophospholipids	Glycerophosphocholines
M810T196	[M-H]-	Pi 32:0	0.175995	0.439137	0.0430362	809.519	195.923	1.94449			Lipids and lipid-like molecules	Glycerophospholipids	Glycerophosphoinositols
M838T195	[M-H]-	Pi 34:0	0.186567	0.166913	0.0059387	837.55	194.929	1.15519			Lipids and lipid-like molecules	Glycerophospholipids	Glycerophosphoinositols
M864T195	[M-H]-	Pi 36:1	0.135332	0.613915	0.324602	863.565	195.219	2.38815			Lipids and lipid-like molecules	Glycerophospholipids	Glycerophosphoinositols
M862T196	[M-H]-	Pi 36:2	0.119512	0.676672	0.523455	861.552	195.942	0.161142			Lipids and lipid-like molecules	Glycerophospholipids	Glycerophosphoinositols
M858T194	[M-H]-	Pi 36:4	0.118722	0.157042	0.0350813	857.521	194.053	1.44128			Lipids and lipid-like molecules	Glycerophospholipids	Glycerophosphoinositols
M886T193	[M-H]-	Pi 38:4	0.160753	0.480313	0.274915	885.551	192.659	0.810978			Lipids and lipid-like molecules	Glycerophospholipids	Glycerophosphoinositols
M435T449	[M-H]-	Ponceau 6	0.184423	0.0254447	0.0528456	435.045	448.585	3.36486			Benzenoids	Naphthalenes	Naphthalene sulfonic acids and derivatives
M295T477	[M+Cl]-	Propanoic acid, 3-[[[2-[(aminoiminomethyl)amino]-4-thiazolyl]methyl]thio]-	0.599834	0.00558568	0.0660679	294.993	476.699	4.62698			Organoheterocyclic compounds	Azoles	Thiazoles
M759T198	[M-H]-	Ps 34:2	0.279312	0.0168181	0.0547402	758.5	198.245	2.37097			Lipids and lipid-like molecules	Glycerophospholipids	Glycerophosphoserines
M809T195	[M-H]-	Ps 38:5	0.224053	0.0528091	0.0255262	808.515	195.276	1.29387
M839T195	[M-H]-	Ps 40:4	0.318817	0.061974	0.0140228	838.56	194.664	5.51851
M71T259	[M-H]-	Pyruvaldehyde	0.193431	0.125092	0.0766691	71.0137	259.317	0.751634	HMDB0001167	C00546	Organic oxygen compounds	Organooxygen compounds	Carbonyl compounds
M87T134	[M-H]-	Pyruvate	0.443581	0.255134	0.134907	87.0085	133.775	6.70694	HMDB0000243	C00022	Organic acids and derivatives	Keto acids and derivatives	Alpha-keto acids and derivatives
M353T28	[M-H]-	Rauwolscine	0.763207	0.725852	0.361975	353.2	28.026	1.50939
M297T36	[M-H]-	Ricinoleic acid	0.691261	4.47632	0.29339	297.243	35.703	4.07628	HMDB0034297	C08365	Lipids and lipid-like molecules	Fatty Acyls	Fatty acids and conjugates
M182T34	[M-H]-	Saccharin	0.526888	0.0238785	0.234674	181.991	33.693	4.17129	HMDB0029723	C12283
M299T385	[M-H]-	Salidroside	0.1848	0.0359172	0.0444401	299.101	385.296	1.32991		C06046	Organic oxygen compounds	Organooxygen compounds	Carbohydrates and carbohydrate conjugates
M706T179_1	[M+CH3COOH-H]-	Sm d30:1	0.239931	0.612887	0.2431	705.519	179.005	1.30888			Lipids and lipid-like molecules	Sphingolipids	Phosphosphingolipids
M748T176	[M+CH3COOH-H]-	Sm d33:1	0.28689	0.893158	0.840995	747.566	176.457	0.166629
M762T179	[M+CH3COOH-H]-	Sm d34:1	1.0383	1.17604	0.772532	761.582	178.797	1.26869			Lipids and lipid-like molecules	Sphingolipids	Phosphosphingolipids
M818T153	[M+CH3COOH-H]-	Sm d38:1	0.156566	0.237371	0.0293878	817.645	153.488	3.69903			Lipids and lipid-like molecules	Sphingolipids	Phosphosphingolipids
M872T171	[M+CH3COOH-H]-	Sm d42:2	0.17626	0.488232	0.114975	871.687	170.764	5.44114			Lipids and lipid-like molecules	Sphingolipids	Phosphosphingolipids
M117T84	[M-H]-	Succinate	0.334161	0.208682	0.287654	117.019	84.146	0.333949	HMDB0000254	C00042	Organic acids and derivatives	Carboxylic acids and derivatives	Dicarboxylic acids and derivatives
M341T446	[M-H]-	Sucrose	0.725048	0.00232277	0.129693	341.109	445.848	2.84246	HMDB0000258	C00089	Organic oxygen compounds	Organooxygen compounds	Carbohydrates and carbohydrate conjugates
M419T392	[M+HCOO]-	Swertiamarin	0.34988	0.00563974	0.199485	419.141	391.613	0.921034		C09800	Organic oxygen compounds	Organooxygen compounds	Carbohydrates and carbohydrate conjugates
M119T355	[M-H]-	Tartronate	0.462995	0.657734	0.0513017	119.017	355.186	0.696385	HMDB0035227	C02287	Organic acids and derivatives	Carboxylic acids and derivatives	Dicarboxylic acids and derivatives
M125T392	[M-H]-	Triacetic acid lactone	0.351623	0.0194842	0.0475484	125.024	391.985	0.797235		C02752	Organoheterocyclic compounds	Pyrans	Pyranones and derivatives
M227T158	[2M-H]-	Trifluoroacetic acid	0.328265	0.157234	0.147056	226.996	158.261	2.42083	HMDB0014118		Organic acids and derivatives	Carboxylic acids and derivatives	Alpha-halocarboxylic acids and derivatives
M336T40	[M-H]-	Tyr-Arg	0.379322	1.47851	0.200493	336.146	39.558	3.24687	HMDB0005768	C02993	Organic acids and derivatives	Carboxylic acids and derivatives	Amino acids, peptides, and analogues
M243T160	[M-H]-	Uridine	0.255967	0.331866	0.00792619	243.062	159.598	0.460716	HMDB0000296	C00299
M233T48	[M-H]-	Valerenic acid	0.98148	0.862228	0.536586	233.155	47.837	2.27807		C09743	Lipids and lipid-like molecules	Prenol lipids	Sesquiterpenoids
M265T27	[M-H]-	Zinniol	3.38836	0.651238	0.190645	265.148	27.4655	1.38345		C10840	Benzenoids	Benzene and substituted derivatives	Benzyl alcohols
M204T304_1	[M+H]+	Acetylcarnitine	5.75886	0.0750199	8.51193e-05	204.123	303.719	3.06868		C02571
M735T145	[M+H]+	PC(16:0/16:0)	1.19659	0.166406	0.00212055	734.566	145.298	3.28127	HMDB0000564	C00157	Lipids and lipid-like molecules	Glycerophospholipids	Glycerophosphocholines
M123T63_2	[M+H]+	Niacinamide	2.80987	0.0280059	0.00277696	123.055	62.7915	0.347437	HMDB0001406	C00153	Organoheterocyclic compounds	Pyridines and derivatives	Pyridinecarboxylic acids and derivatives
M732T177	[M+H]+	N-(octadecanoyl)sphing-4-enine-1-phosphocholine	2.52095	0.0998062	0.00372634	731.605	176.528	1.87985	HMDB0001348	C00550	Lipids and lipid-like molecules	Sphingolipids	Phosphosphingolipids
M704T178	[M+H]+	Palmitoyl sphingomyelin	1.91723	0.219725	0.0280013	703.573	177.988	3.82958	HMDB0061712		Lipids and lipid-like molecules	Sphingolipids	Phosphosphingolipids
M146T377_2	[M]+	Acetylcholine	4.61919	0.000340083	0.0405659	146.118	377.27	1.06546	HMDB0000895	C01996	Organic nitrogen compounds	Organonitrogen compounds	Quaternary ammonium salts
M313T34_1	[M+H-C18H32O2]+	1-palmitoyl-2-linoleoyl-rac-glycerol	1.25937	0.812902	0.0409012	313.273	34.0025	2.79255			Lipids and lipid-like molecules	Fatty Acyls	Lineolic acids and derivatives
M104T386	[M]+	Choline	1.90251	0.00233978	0.0411311	104.106	385.546	2.15155	HMDB0000097	C00114	Organic nitrogen compounds	Organonitrogen compounds	Quaternary ammonium salts
M258T386	[M+H]+	Glycerophosphocholine	16.5936	0.000141158	0.0414768	258.111	385.546	0.511703	HMDB0000086	C00670	Lipids and lipid-like molecules	Glycerophospholipids	Glycerophosphocholines
M118T273_2	[M+H]+	Betaine	5.28411	0.0146635	0.0426225	118.086	272.58	2.64584	HMDB0000043	C00719	Organic acids and derivatives	Carboxylic acids and derivatives	Amino acids, peptides, and analogues
M232T256_1	[M+H]+	(r)-butyrylcarnitine	8.3033	0.000927354	0.0451902	232.155	256	2.45088	HMDB0002013		Lipids and lipid-like molecules	Fatty Acyls	Fatty acid esters
M323T355	[2M+H]+	L-carnitine	1.38083	0.000956758	0.0480454	323.216	355.033	3.24327	HMDB0062496	C00318	Organic nitrogen compounds	Organonitrogen compounds	Quaternary ammonium salts
M114T167_2	[M+H]+	Creatinine	2.68083	0.00896986	0.04956	114.066	166.931	4.23252	HMDB0000562	C00791	Organic acids and derivatives	Carboxylic acids and derivatives	Amino acids, peptides, and analogues
M130T400	[M+H]+	L-pyroglutamic acid	1.57379	0.00219671	0.0508023	130.049	399.798	3.87298	HMDB0000267	C01879	Organic acids and derivatives	Carboxylic acids and derivatives	Amino acids, peptides, and analogues
M729T79	[M+H]+	.alpha.-galactosyl-n-stearoylsphingosine	1.01513	0.141073	0.0513783	728.599	78.761	0.82998			Lipids and lipid-like molecules	Sphingolipids	Glycosphingolipids
M218T279	[M+H]+	L-propionylcarnitine	4.2419	0.00147716	0.0516374	218.139	278.752	0.348286	HMDB0062514		Lipids and lipid-like molecules	Fatty Acyls	Fatty acid esters
M246T238	[M+H]+	2-methylbutyryl-l-carnitine	6.16707	0.00136167	0.052122	246.17	238.327	6.86434			Lipids and lipid-like molecules	Fatty Acyls	Fatty acid esters
M248T320	[M+H]+	3-hydroxybutyrylcarnitine	1.07753	0.0205769	0.0544928	248.149	320.333	4.39394	HMDB0062735		Lipids and lipid-like molecules	Fatty Acyls	Fatty acid esters
M126T297	[M+H]+	Taurine	2.47252	0.0319285	0.056544	126.021	296.751	4.75451	HMDB0000251	C00245	Organic acids and derivatives	Organic sulfonic acids and derivatives	Organosulfonic acids and derivatives
M162T360_2	[M+H]+	Carnitine	8.97052	0.523808	0.0597964	162.113	360.375	1.32331	HMDB0000062	C00318	Organic nitrogen compounds	Organonitrogen compounds	Quaternary ammonium salts
M761T143	[M+H]+	2-oleoyl-1-palmitoyl-sn-glycero-3-phosphocholine	2.11519	0.304291	0.0610988	760.584	142.952	2.32551	HMDB0007972		Lipids and lipid-like molecules	Glycerophospholipids	Glycerophosphocholines
M335T437	[M+H]+	(2s,3s)-3,5,7-trihydroxy-6-methyl-2-(3,4,5-trihydroxyphenyl)-2,3-dihydrochromen-4-one	3.2198	0.000429329	0.0806027	335.074	436.889	1.03646			Phenylpropanoids and polyketides	Flavonoids	Flavans
M140T324	[M+H-CH3O2N]+	Ronidazole	2.07858	5.59826	0.0892674	140.026	323.778	3.60781			Organoheterocyclic compounds	Azoles	Imidazoles
M194T330	[M+H]+	1-(1',3'-benzodioxol-5'-yl)-2-butanamine	0.648478	0.668463	0.291192	194.116	330.108	3.16192
M341T34	[M+H]+	11-hexadecenoic acid, 16-[[(ethylamino)carbonyl]amino]-, (11z)-	0.921682	0.930573	0.364259	341.303	34.1225	1.0615			Lipids and lipid-like molecules	Fatty Acyls	Fatty acids and conjugates
M480T179	[M+H]+	1-(1z-hexadecenyl)-sn-glycero-3-phosphocholine	0.283951	0.275608	0.238404	480.342	178.936	7.01999	HMDB0010407		Lipids and lipid-like molecules	Glycerophospholipids	Glycerophosphocholines
M777T39	[M+H]+	1-(1z-octadecenyl)-2-(4z,7z,10z,13z,16z,19z-docosahexaenoyl)-sn-glycero-3-phosphoethanolamine	0.490807	0.445074	0.0065374	776.56	38.5655	2.29444
M72T303	[M+H-NH3]+	1,2-diamino-2-methylpropane	0.368405	0.391374	0.105728	72.0801	302.682	5.91889			Organic nitrogen compounds	Organonitrogen compounds	Amines
M535T32	[M+Na]+	1,2-dimyristin	0.900674	1.5669	0.464558	535.43	32.462	3.89694			Lipids and lipid-like molecules	Glycerolipids	Diradylglycerols
M495T32_2	[M+H-H2O]+	1,2-dimyristoyl-sn-glycerol	0.993764	1.12576	0.836205	495.439	32.073	1.53219	HMDB0007008		Lipids and lipid-like molecules	Glycerolipids	Diradylglycerols
M767T37	[M+Na]+	1,2-dioleoyl-sn-glycero-3-phosphoethanolamine	0.634055	0.655853	0.584768	766.533	37.265	3.56663	HMDB0009059		Lipids and lipid-like molecules	Glycerophospholipids	Glycerophosphoethanolamines
M743T40	[M+Na]+	1,2-dipalmitoyl-sn-glycero-3-phosphoethanolamine-n,n-dimethyl	0.289741	0.626385	0.407478	742.535	39.672	2.95977	HMDB0010566		Lipids and lipid-like molecules	Glycerophospholipids	Glycerophosphoethanolamines
M86T279	[M+H-NH3]+	1,5-pentanediamine	0.568167	0.0204604	0.0347162	86.0957	279.451	2.12161	HMDB0002322	C01672	Organic nitrogen compounds	Organonitrogen compounds	Amines
M275T308	[M+H-2H2O+4i]+	1,6-dibromo-1,6-dideoxy-d-mannitol	0.207866	0.0652848	0.0426006	274.908	307.749	0.374782		C13522	Organohalogen compounds	Halohydrins	Bromohydrins
M102T400	[M+H]+	1-aminocyclopropanecarboxylic acid	0.607966	0.0334085	0.0496511	102.054	400.058	1.43124	HMDB0036458	C01234	Organic acids and derivatives	Carboxylic acids and derivatives	Amino acids, peptides, and analogues
M793T137	[M+Na]+	1-hexadecyl-2-(8z,11z,14z-eicosatrienoyl)-sn-glycero-3-phosphocholine	9.80481	0.554259	0.489248	792.589	136.763	0.947873			Lipids and lipid-like molecules	Glycerophospholipids	Glycerophosphocholines
M242T48_2	[M+H]+	1-hexadecylamine	7.30652	0.984467	0.770761	242.285	47.963	1.53424			Organic nitrogen compounds	Organonitrogen compounds	Amines
M482T196	[M+H]+	1-hexadecyl-sn-glycero-3-phosphocholine	0.373575	0.340813	0.255521	482.358	195.635	1.21918			Lipids and lipid-like molecules	Glycerophospholipids	Glycerophosphocholines
M568T427	[M+H]+	1h-indole-5-sulfonamide, n-(3-chlorophenyl)-3-[[3,5-dimethyl-4-[(4-methyl-1-piperazinyl)carbonyl]-1h-pyrrol-2-yl]methylene]-2,3-dihydro-n-methyl-2-oxo-, (3z)-	0.631426	0.00182882	0.0565612	568.184	427.226	1.98654			Benzenoids	Benzene and substituted derivatives	Sulfanilides
M170T468	[M+H]+	1-methyl-l-histidine	0.195766	0.184143	0.13931	170.091	467.807	2.75325	HMDB0000001	C01152	Organic acids and derivatives	Carboxylic acids and derivatives	Amino acids, peptides, and analogues
M468T196	[M+H]+	1-myristoyl-sn-glycero-3-phosphocholine	0.175172	0.342727	0.234754	468.306	195.635	4.22394	HMDB0010379		Lipids and lipid-like molecules	Glycerophospholipids	Glycerophosphocholines
M793T38	[M+H]+	1-o-hexadecyl-2-o-(4z,7z,10z,13z,16z,19z-docosahexaenoyl)-sn-glyceryl-3-phosphorylcholine	6.10311	0.681131	0.606629	792.588	38.487	3.3091	HMDB0013409		Lipids and lipid-like molecules	Glycerophospholipids	Glycerophosphocholines
M184T470	[M+H-C21H40O3]+	1-o-hexadecyl-2-o-acetyl-sn-glyceryl-3-phosphorylcholine	0.148006	0.299642	0.102524	184.072	470.27	9.71117	HMDB0062195		Lipids and lipid-like molecules	Glycerophospholipids	Glycerophosphocholines
M733T39	[M+H]+	1-oleoyl-2-myristoyl-sn-glycero-3-phosphocholine	0.916375	0.986876	0.978029	732.548	38.945	4.91615	HMDB0008097		Lipids and lipid-like molecules	Glycerophospholipids	Glycerophosphocholines
M480T195	[M+H]+	1-oleoyl-sn-glycero-3-phosphoethanolamine	0.126039	0.164089	0.00724812	480.305	194.549	0.669762	HMDB0011506		Lipids and lipid-like molecules	Glycerophospholipids	Glycerophosphoethanolamines
M679T148	[M+H]+	1-palmitoyl-2-lauroyl-sn-glycero-3-phosphorylcholine	1.77057	0.534734	0.468157	678.505	148.216	1.62039			Lipids and lipid-like molecules	Glycerophospholipids	Glycerophosphocholines
M759T39	[M+H]+	1-palmitoyl-2-linoleoyl-sn-glycero-3-phosphocholine	0.479533	0.302279	0.0167481	758.565	38.655	1.88446	HMDB0007973		Lipids and lipid-like molecules	Glycerophospholipids	Glycerophosphocholines
M707T147	[M+H]+	1-palmitoyl-2-myristoyl-sn-glycero-3-phosphocholine	3.07825	0.20688	0.201012	706.537	146.858	0.315315	HMDB0007965		Lipids and lipid-like molecules	Glycerophospholipids	Glycerophosphocholines
M741T39	[M+Na]+	1-palmitoyl-2-oleoyl-sn-glycero-3-phosphoethanolamine	0.451231	0.942806	0.902179	740.519	38.714	1.63232	HMDB0008927		Lipids and lipid-like molecules	Glycerophospholipids	Glycerophosphoethanolamines
M331T36	[M+H]+	1-palmitoylglycerol	1.66033	0.786281	0.119568	331.283	35.984	0.937968			Lipids and lipid-like molecules	Glycerolipids	Monoradylglycerols
M496T192	[M+H]+	1-palmitoyl-sn-glycero-3-phosphocholine	0.394444	0.197438	0.135113	496.337	191.868	5.61773	HMDB0010382		Lipids and lipid-like molecules	Glycerophospholipids	Glycerophosphocholines
M835T137	[M+H]+	1-stearoyl-2-docosahexaenoyl-sn-glycero-3-phosphocholine	1.06915	0.550146	0.470744	834.596	136.626	3.12835	HMDB0008057		Lipids and lipid-like molecules	Glycerophospholipids	Glycerophosphocholines
M524T186	[M+H]+	1-stearoyl-2-hydroxy-sn-glycero-3-phosphocholine	0.179677	0.328451	0.209902	524.368	186.429	2.86493	HMDB0010384	C04230	Lipids and lipid-like molecules	Glycerophospholipids	Glycerophosphocholines
M745T145	[M+H]+	1-stearoyl-2-linoleoyl-sn-glycero-3-phosphoethanolamine	0.637751	0.445978	0.0525276	744.552	144.676	1.39314	HMDB0008994		Lipids and lipid-like molecules	Glycerophospholipids	Glycerophosphoethanolamines
M789T142	[M+H]+	1-Stearoyl-2-oleoyl-sn-glycerol 3-phosphocholine (SOPC)	0.852362	0.526524	0.194776	788.611	141.805	3.51708
M367T27_2	[M+H-2H2O]+	25-hydroxycholesterol	0.421694	0.474203	0.0367902	367.334	27.371	0.928105		C15519	Lipids and lipid-like molecules	Steroids and steroid derivatives	Cholestane steroids
M228T205	[M+H]+	2'-deoxycytidine	0.0739222	0.255747	0.068611	228.097	204.576	0.840764	HMDB0000014	C00881	Nucleosides, nucleotides, and analogues	Pyrimidine nucleosides	Pyrimidine 2'-deoxyribonucleosides
M162T79	[M+H-C7H14]+	2-heptyl-4-hydroxyquinoline n-oxide	0.212494	0.185568	0.0799603	162.054	78.5775	4.58969		C04284	Organoheterocyclic compounds	Quinolines and derivatives	4-hydroxy-2-alkylquinolines
M198T319	[M+H]+	2-hydroxyatrazine	0.236515	0.759895	0.557163	198.147	319.312	2.27629	HMDB0062766	C06552	Organoheterocyclic compounds	Triazines	1,3,5-triazines
M791T38	[M+H]+	2-oleoyl-1-stearoyl-sn-glycero-3-phosphoserine	3.18297	0.906092	0.893318	790.572	38.159	0.724871	HMDB0010163		Lipids and lipid-like molecules	Glycerophospholipids	Glycerophosphoserines
M100T57_2	[M+H]+	2-piperidone	0.413389	0.154599	0.240842	100.075	56.587	4.59636	HMDB0011749	C10482	Organoheterocyclic compounds	Piperidines	Piperidinones
M262T303	[M+H]+	(2r)-3-hydroxyisovaleroylcarnitine	0.740828	0.0296626	0.0401296	262.164	302.565	1.25676			Lipids and lipid-like molecules	Fatty Acyls	Fatty acid esters
M160T296	[M+H]+	3-dehydrocarnitine	0.11882	0.263343	0.0183512	160.096	296.344	6.18754	HMDB0012154	C02636	Organic acids and derivatives	Keto acids and derivatives	Short-chain keto acids and derivatives
M154T348_2	[M+H]+	3-hydroxyanthranilic acid	0.555889	0.0141766	0.078365	154.057	347.611	5.8962	HMDB0001476	C00632	Benzenoids	Benzene and substituted derivatives	Benzoic acids and derivatives
M170T410	[M+H]+	3-Methylhistidine	0.39345	0.113804	0.0774261	170.091	409.893	1.64564	HMDB0000479	C01152	Organic acids and derivatives	Carboxylic acids and derivatives	Amino acids, peptides, and analogues
M478T196	[M+NH4]+	4-[5-[[4-[5-[acetyl(hydroxy)amino]pentylamino]-4-oxobutanoyl]-hydroxyamino]pentylamino]-4-oxobutanoic acid	0.132542	0.257384	0.0144639	478.29	196.359	1.51466			Lipids and lipid-like molecules	Fatty Acyls	Fatty amides
M365T444	[M+Na]+	4.beta.-galactobiose	0.705709	0.00968292	0.161836	365.104	444.494	3.88761			Organic oxygen compounds	Organooxygen compounds	Carbohydrates and carbohydrate conjugates
M102T360	[M+H-CH2O2]+	4-hydroxy-l-isoleucine	0.429687	0.563936	0.0199978	102.09	360.211	3.67107			Organic acids and derivatives	Carboxylic acids and derivatives	Amino acids, peptides, and analogues
M121T187	[M+H-H2O]+	4-imidazoleacrylic acid	0.14204	0.517848	0.490505	121.039	187.109	5.49814	HMDB0000301	C00785	Organoheterocyclic compounds	Azoles	Imidazoles
M232T52	[M+H]+	4-methyl-.alpha.-pyrrolidinobutiophenone	0.850477	0.95294	0.818291	232.168	52.24	3.38694			Organic oxygen compounds	Organooxygen compounds	Carbonyl compounds
M140T476_2	[M+H]+	4-nitrophenol	0.0733763	0.204441	0.104055	140.054	475.944	1.49367	HMDB0001232	C00870	Benzenoids	Phenols	Nitrophenols
M148T51	[M+H-2H2O]+	4-pyridoxic acid	0.123333	0.1108	0.0359992	148.038	50.9265	0.67481	HMDB0000017	C00847	Organoheterocyclic compounds	Pyridines and derivatives	Pyridinecarboxylic acids and derivatives
M298T195	[M+H]+	7-methylguanosine	0.0798371	0.0975828	0.209796	298.113	194.911	0.755858	HMDB0001107	C20674
M244T416	[M+H]+	Agomelatine	0.348122	0.508524	0.176362	244.139	416.244	0.1601	HMDB0015636		Organic acids and derivatives	Carboxylic acids and derivatives	Carboxylic acid derivatives
M90T349	[M+H]+	Alanine	0.309245	0.820496	0.759849	90.0537	348.671	9.20392	HMDB0062251	C00041
M132T276	[M+H]+	Alanine betaine	0.598707	0.0601858	0.03432	132.101	276.063	2.62494			Organic acids and derivatives	Carboxylic acids and derivatives	Amino acids, peptides, and analogues
M189T322	[M+H]+	.alpha.-ethyltryptamine	0.100913	0.349155	0.0606435	189.122	321.576	3.83372			Organoheterocyclic compounds	Indoles and derivatives	Indoles
M136T49_2	[M+H]+	Amphetamine	0.487092	1.39127	0.0492369	136.111	48.654	0.737883	HMDB0014328	C07514	Benzenoids	Benzene and substituted derivatives	Phenethylamines
M94T49	[M+H]+	Aniline	0.511137	0.874416	0.489623	94.0642	48.6185	4.57703	HMDB0003012	C00292	Benzenoids	Benzene and substituted derivatives	Aniline and substituted anilines
M785T141	[M+H]+	Arachidonoylthiophosphorylcholine	1.63835	0.258448	0.184296	784.581	140.95	7.32509			Organic nitrogen compounds	Organonitrogen compounds	Quaternary ammonium salts
M356T54	[M+H]+	Arachidoyl ethanolamide	0.17582	0.85083	0.66518	356.351	53.962	0.312467			Organic nitrogen compounds	Organonitrogen compounds	Amines
M158T53	[M+H-NH3]+	Arginine	0.270803	0.47275	0.45099	158.116	53.282	7.13188	HMDB0000517	C00062	Organic acids and derivatives	Carboxylic acids and derivatives	Amino acids, peptides, and analogues
M167T127	[M+H-C2H3NO]+	Bendiocarb	0.235178	0.143898	0.055288	167.091	127.276	2.95018		C14433
M304T120	[M]+	Benzalkonium chloride (c12)	0.3987	0.870132	0.845226	304.299	119.576	3.92509		C06523	Benzenoids	Benzene and substituted derivatives	Phenylmethylamines
M184T374	[M+H]+	Benzyl alcohol, p-fluoro-.alpha.-[1-(methylamino)ethyl]-, erythro-(.+/-.)-	0.137372	0.292052	0.0556311	184.132	374.36	4.36271			Benzenoids	Benzene and substituted derivatives	Phenylpropanes
M405T39	[2M+H]+	Bergaptol	0.745874	2.16008	0.117421	405.051	39.241	0.264468	HMDB0013679	C00758	Phenylpropanoids and polyketides	Coumarins and derivatives	Furanocoumarins
M357T124	[M+H]+	.beta.-estradiol 17-valerate	0.260648	0.153486	0.233092	357.231	123.679	1.12942		C12859	Lipids and lipid-like molecules	Steroids and steroid derivatives	Steroid esters
M288T38	[M+H]+	C17-sphinganine	2.31045	1.13037	0.612375	288.289	37.9615	3.69871			Organic nitrogen compounds	Organonitrogen compounds	Amines
M393T34	[M+H]+	Chenodeoxycholate	3.04625	1.11013	0.345548	393.285	34.133	4.27311	HMDB0000518	C02528	Lipids and lipid-like molecules	Steroids and steroid derivatives	Bile acids, alcohols and derivatives
M369T32	[M+H-H2O]+	Cholesterol	0.343944	0.336805	0.0026575	369.35	31.898	4.73665	HMDB0000067	C00187	Lipids and lipid-like molecules	Steroids and steroid derivatives	Cholestane steroids
M263T394	[M+H]+	Cinoxacin	0.139121	0.184263	0.0642442	263.06	393.64	1.21332	HMDB0014965	C08052	Organoheterocyclic compounds	Diazanaphthalenes	Benzodiazines
M132T348_2	[M+H]+	Creatine	1.24236	0.698397	0.489359	132.076	348.476	2.92365	HMDB0000064	C00300	Organic acids and derivatives	Carboxylic acids and derivatives	Amino acids, peptides, and analogues
M198T334	[M+H]+	Creatinol o-phosphate	0.22625	0.212571	0.0579566	198.069	334.491	0.27053			Organic acids and derivatives	Organic phosphoric acids and derivatives	Phosphate esters
M255T52	[M+H]+	Daidzein	0.191358	0.561134	0.153893	255.065	51.922	3.28651	HMDB0003312	C10208	Phenylpropanoids and polyketides	Isoflavonoids	Isoflav-2-enes
M316T189	[M+H]+	Decanoyl-l-carnitine	0.05165	0.312709	0.032421	316.247	189.112	4.35058	HMDB0062631		Lipids and lipid-like molecules	Fatty Acyls	Fatty acid esters
M111T81	[M+H-CH5O5P]+	D-erythro-imidazolylglycerol phosphate	0.65823	0.756731	0.312583	111.054	80.574	9.80385		C04666	Organic acids and derivatives	Organic phosphoric acids and derivatives	Phosphate esters
M387T48	[M+H]+	Dexanabinol	0.149921	0.612896	0.166446	387.308	47.5165	0.931885			Organoheterocyclic compounds	Benzopyrans	1-benzopyrans
M344T79	[M+H]+	Dibucaine	0.200045	0.146008	0.0584904	344.226	79.279	3.82329	HMDB0014668	C07879	Organoheterocyclic compounds	Quinolines and derivatives	Quinolones and derivatives
M279T48_2	[M+H]+	Dibutyl phthalate	1.38466	1.01071	0.843724	279.158	47.942	3.00449	HMDB0033244	C14214	Benzenoids	Benzene and substituted derivatives	Benzoic acids and derivatives
M240T216	[M+H]+	Diethyl 2,4-dimethylpyrrole-3,5-dicarboxylate	0.204093	0.0657513	0.0504581	240.101	216.231	2.60238			Organoheterocyclic compounds	Pyrroles	Pyrrole carboxylic acids and derivatives
M276T229	[M+H]+	Dimethenamid	0.144897	0.0995148	0.0477861	276.1	228.786	1.00109		C18499
M247T285	[M+H]+	Dimethylallyl pyrophosphate	0.669803	1.29735	0.632131	247.003	284.54	2.20142	HMDB0001120	C00235	Lipids and lipid-like molecules	Prenol lipids	Isoprenoid phosphates
M391T31	[M+H]+	Dioctyl phthalate	1.00201	1.40758	0.29675	391.282	31.145	5.11174		C14227	Benzenoids	Benzene and substituted derivatives	Benzoic acids and derivatives
M147T380	[M+H]+	DL-glutamine	0.241871	0.0427989	0.0902341	147.076	379.515	3.08445		C00303	Organic acids and derivatives	Carboxylic acids and derivatives	Amino acids, peptides, and analogues
M136T347	[M+H]+	Dl-homocysteine	0.699554	0.0118768	0.0825644	136.047	347.286	4.8912	HMDB0000742	C05330	Organic acids and derivatives	Carboxylic acids and derivatives	Amino acids, peptides, and analogues
M116T317	[M+H]+	DL-proline	0.717612	0.0523565	0.00474106	116.07	316.984	5.19276	HMDB0000162	C00148	Organic acids and derivatives	Carboxylic acids and derivatives	Amino acids, peptides, and analogues
M120T371	[M+H]+	DL-threonine	0.46161	1.71538	0.242759	120.064	371.487	2.44336	HMDB0000167	C00188	Organic acids and derivatives	Carboxylic acids and derivatives	Amino acids, peptides, and analogues
M151T146	[M+H]+	D-xylose	0.202836	0.349579	0.0697453	151.06	145.619	4.98142	HMDB0060254	C00181	Organic oxygen compounds	Organooxygen compounds	Carbohydrates and carbohydrate conjugates
M143T333	[M+H]+	Ectoine	0.350383	0.0411849	0.0693691	143.08	333.483	5.74803		C06231	Organic acids and derivatives	Carboxylic acids and derivatives	Amino acids, peptides, and analogues
M230T325	[M+H]+	Ergothioneine	1.12033	0.060301	0.158779	230.096	324.987	5.53577	HMDB0003045	C05570	Organic acids and derivatives	Carboxylic acids and derivatives	Amino acids, peptides, and analogues
M338T34	[M+H]+	Erucamide	2.55492	0.542059	0.185736	338.341	34.023	2.91202			Lipids and lipid-like molecules	Fatty Acyls	Fatty amides
M399T282	[M+H+2i]+	Ethiprole	0.390277	0.476167	0.0808026	398.974	282.287	0.95557		C18552	Organoheterocyclic compounds	Azoles	Pyrazoles
M274T59	[M+H]+	Fenpropidin	0.493262	0.54411	0.0753743	274.273	58.6045	5.00509		C18726	Benzenoids	Benzene and substituted derivatives	Phenylpropanes
M245T404	[M+H]+	Glu-Pro	0.373383	0.350993	0.151687	245.105	403.711	4.44986	HMDB0028827		Organic acids and derivatives	Carboxylic acids and derivatives	Amino acids, peptides, and analogues
M171T476	[M+H]+	Glyceraldehyde, 3-(dihydrogen phosphate)	0.327296	0.00681987	0.110452	171.013	475.697	4.91691	HMDB0001112	C00661	Organic oxygen compounds	Organooxygen compounds	Carbohydrates and carbohydrate conjugates
M259T281_2	[M+H]+	Glycerophosphorylcholine	0.526527	0.575516	0.14909	258.996	281.371	3.3097			Lipids and lipid-like molecules	Glycerophospholipids	Glycerophosphocholines
M190T261	[M+2H]2+	Gly-Phe-Arg	0.175685	0.585996	0.227924	190.088	261.189	7.53664			Organic acids and derivatives	Carboxylic acids and derivatives	Amino acids, peptides, and analogues
M130T201	[M+H-C2H7N]+	Gramine	0.133735	0.229519	0.0825172	130.049	200.844	2.78275	HMDB0035762	C08304	Organoheterocyclic compounds	Indoles and derivatives	Indoles
M288T57	[M+H]+	Heptadecasphinganine	1.04496	0.569579	0.168558	288.289	57.342	4.18539			Organic nitrogen compounds	Organonitrogen compounds	Amines
M260T222	[M+H]+	Hexanoyl-l-carnitine	0.69242	0.00659409	0.0736657	260.185	221.68	4.17669	HMDB0000756		Lipids and lipid-like molecules	Fatty Acyls	Fatty acid esters
M175T53	[M+H]+	Indole-3-acetamide	0.169275	0.162602	0.120896	175.086	52.981	2.00595	HMDB0029739	C02693	Organoheterocyclic compounds	Indoles and derivatives	Indoles
M130T49	[M+H-CH2O2]+	Indoleacetic acid	0.514643	0.517409	0.0846907	130.064	48.7275	0.217358	HMDB0000197	C00954	Organoheterocyclic compounds	Indoles and derivatives	Indolyl carboxylic acids and derivatives
M137T214	[M+H-C5H8O4]+	Inosine	0.711099	0.0733937	0.0025039	137.045	214.453	3.14347	HMDB0000195	C00294
M420T453	[M]+	Isorhapontin	0.487063	0.0700003	0.062658	420.161	453.348	3.32861		C10266	Phenylpropanoids and polyketides	Stilbenes	Stilbene glycosides
M187T239	[M+H-C3H9N]+	Isovaleryl-l-carnitine	0.658953	0.00790278	0.0558084	187.095	239	1.82561			Lipids and lipid-like molecules	Fatty Acyls	Fatty acid esters
M175T476	[M+H]+	Juglone	0.232961	0.0339535	0.125944	175.022	476.015	5.89394	HMDB0030773	C03840	Benzenoids	Naphthalenes	Naphthoquinones
M343T167	[M]+	Lauramidopropylbetaine	0.098766	0.504715	0.39607	343.293	166.951	3.97044			Organic acids and derivatives	Carboxylic acids and derivatives	Amino acids, peptides, and analogues
M344T180	[M+H]+	Lauroyl-l-carnitine	0.0998561	0.179011	0.0736141	344.278	180.452	2.04198	HMDB0002250		Lipids and lipid-like molecules	Fatty Acyls	Fatty acid esters
M156T469	[M+H-C3H5ON]+	L-carnosine	0.151967	0.171496	0.102509	156.076	468.889	3.34058	HMDB0000033	C00386	Organic acids and derivatives	Peptidomimetics	Hybrid peptides
M214T121	[M+2H]2+	L-cysteine-glutathione disulfide	0.187602	0.367621	0.130331	214.031	120.936	4.29865			Organic acids and derivatives	Carboxylic acids and derivatives	Amino acids, peptides, and analogues
M427T44	[M+H]+	Leupeptin	0.262375	0.783889	0.311255	427.301	43.975	3.78839	HMDB0001190	C01591	Organic acids and derivatives	Carboxylic acids and derivatives	Amino acids, peptides, and analogues
M229T241	[M+H]+	Leu-Pro	0.274721	0.32811	0.173649	229.153	240.909	1.28273			Organic acids and derivatives	Carboxylic acids and derivatives	Amino acids, peptides, and analogues
M144T252	[M+H-CH4O]+	L-glutamic acid, dimethyl ester	0.561153	0.0379623	0.112064	144.064	252.279	1.00854			Organic acids and derivatives	Carboxylic acids and derivatives	Amino acids, peptides, and analogues
M276T402	[M+H]+	L-glutarylcarnitine	0.397589	0.0241551	0.0636513	276.143	401.744	3.22076	HMDB0013130		Lipids and lipid-like molecules	Fatty Acyls	Fatty acid esters
M190T40	[M+H]+	L-homocitrulline	0.400371	1.10171	0.529314	190.142	39.6945	3.11773	HMDB0000679	C02427	Organic acids and derivatives	Carboxylic acids and derivatives	Amino acids, peptides, and analogues
M150T295_2	[M+H]+	L-methionine	0.122881	0.184126	0.0764888	150.057	294.852	4.83912	HMDB0000696	C00073	Organic acids and derivatives	Carboxylic acids and derivatives	Amino acids, peptides, and analogues
M708T507	[M+H]+	Lnnt	0.0847277	0.0243347	0.0543256	708.252	507.192	3.77615			Organic oxygen compounds	Organooxygen compounds	Carbohydrates and carbohydrate conjugates
M400T171	[M+H]+	L-palmitoylcarnitine	0.132576	0.278365	0.0375965	400.341	170.986	1.65843	HMDB0000222	C02990	Lipids and lipid-like molecules	Fatty Acyls	Fatty acid esters
M407T303_2	[2M+H]+	L-tryptophanamide	0.29794	0.0179721	0.0673956	407.237	303.447	2.53702		C00977	Organoheterocyclic compounds	Indoles and derivatives	Tryptamines and derivatives
M130T309	[M+H-NH3]+	Lysine	0.233611	0.639512	0.399717	130.085	308.995	1.94235	HMDB0000182	C00047	Organic acids and derivatives	Carboxylic acids and derivatives	Amino acids, peptides, and analogues
M231T375	[M+2H]2+	Lys-Trp-Lys	0.29884	0.0160956	0.241583	231.169	374.557	1.1303			Organic acids and derivatives	Carboxylic acids and derivatives	Amino acids, peptides, and analogues
M248T392	[M+H]+	Malonyl-l-carnitine	0.331936	0.029114	0.0539375	248.112	392.266	6.77544	HMDB0062592		Lipids and lipid-like molecules	Fatty Acyls	Fatty acid esters
M527T461	[M+Na]+	Maltotriose	0.135248	0.00767837	0.111713	527.155	461.166	3.4916	HMDB0001262	C01835	Organic oxygen compounds	Organooxygen compounds	Carbohydrates and carbohydrate conjugates
M255T294	[M+Na]+	Melatonin	0.24619	0.0984295	0.0522461	255.09	294.375	3.7436	HMDB0001389	C01598	Organoheterocyclic compounds	Indoles and derivatives	Indoles
M360T444	[M+NH4]+	Melibiose	0.587181	0.0127491	0.19975	360.149	444.494	6.07437	HMDB0000048	C05402	Organic oxygen compounds	Organooxygen compounds	Carbohydrates and carbohydrate conjugates
M149T23	[M+H-C4H10O]+	Monoisobutyl phthalate	1.45188	1.09402	0.605498	149.022	23.3275	4.29088	HMDB0002056		Benzenoids	Benzene and substituted derivatives	Benzoic acids and derivatives
M258T142	[M+H]+	Myristamine oxide	0.23868	0.40244	0.184953	258.278	141.857	4.90577			Organic nitrogen compounds	Organonitrogen compounds	Aminoxides
M372T175	[M+H]+	Myristoyl-l-carnitine	0.177694	0.242514	0.0634112	372.31	174.949	0.0451874	HMDB0005066		Lipids and lipid-like molecules	Fatty Acyls	Fatty acid esters
M811T74	[M+H]+	N-(15z-tetracosenoyl)-1-.beta.-galactosylsphing-4-enine	0.127305	0.276059	0.0112045	810.674	74.0625	5.09489			Lipids and lipid-like molecules	Sphingolipids	Glycosphingolipids
M327T79	[M+H-NH3]+	N-(1-amino-3,3-dimethyl-1-oxobutan-2-yl)-1-pentyl-1h-indole-3-carboxamide	0.100088	0.21148	0.0558753	327.2	78.9	0.897583			Organic acids and derivatives	Carboxylic acids and derivatives	Amino acids, peptides, and analogues
M204T252	[M+H-H2O]+	N-acetyl-d-glucosamine	5.7614	0.879479	0.874355	204.086	252.202	4.82635	HMDB0000215	C00140	Organic oxygen compounds	Organooxygen compounds	Carbohydrates and carbohydrate conjugates
M384T428	[M+H]+	N-acetyl-d-lactosamine	0.326172	0.0702164	0.0384439	384.149	427.983	2.91627	HMDB0006583	C00611	Lipids and lipid-like molecules	Fatty Acyls	Fatty acyl glycosides
M465T252	[2M+Na]+	N-acetylglucosamine	1.70913	0.000748963	0.107407	465.168	251.727	1.77552	HMDB0000215	C00140	Organic oxygen compounds	Organooxygen compounds	Carbohydrates and carbohydrate conjugates
M157T295	[M+H-H2O]+	N-.alpha.-acetyl-l-ornithine	0.137065	0.149643	0.0525645	157.096	294.986	6.62264	HMDB0003357	C00437	Organic acids and derivatives	Carboxylic acids and derivatives	Amino acids, peptides, and analogues
M110T469	[M+H-C6H10O4]+	N-.alpha.-(tert-butoxycarbonyl)-l-histidine	0.117436	0.370539	0.265807	110.07	468.822	6.35587			Organic acids and derivatives	Carboxylic acids and derivatives	Amino acids, peptides, and analogues
M788T174	[M+H]+	N-docosanoyl-4-sphingenyl-1-o-phosphorylcholine	0.475544	0.123285	0.00125635	787.664	174.172	7.24974	HMDB0012103		Lipids and lipid-like molecules	Sphingolipids	Phosphosphingolipids
M344T238	[M+NH4]+	Neohesperidose	0.263008	0.0312098	0.0651193	344.136	238.333	2.61452		C08244	Lipids and lipid-like molecules	Fatty Acyls	Fatty acyl glycosides
M155T299	[M+H-C6H5ClO2N2]+	Niclosamide	0.393704	0.0175683	0.0502756	155.009	299.499	5.96078	HMDB0015679		Benzenoids	Benzene and substituted derivatives	Anilides
M648T182	[M+H]+	N-lauroyl-d-erythro-sphingosylphosphorylcholine	0.476369	0.235772	0.141977	647.508	181.766	6.83335	HMDB0012096		Lipids and lipid-like molecules	Sphingolipids	Phosphosphingolipids
M108T48	[M+H]+	N-methylaniline	0.639649	1.01729	0.808236	108.079	48.2155	3.74314		C02299	Organic nitrogen compounds	Organonitrogen compounds	Amines
M204T105	[M+H-C8H15NO6]+	N,n'-diacetylchitobiose	0.619003	0.0329685	0.212821	204.086	105.493	6.70031	HMDB0003556	C01674	Organic oxygen compounds	Organooxygen compounds	Carbohydrates and carbohydrate conjugates
M122T49	[M+H]+	N,n-dimethylaniline	0.696125	1.41446	0.200596	122.095	48.532	5.31755	HMDB0001020	C02846	Organic nitrogen compounds	Organonitrogen compounds	Amines
M254T202	[M+H-H2O]+	Normorphine	0.0854493	0.234744	0.056543	254.117	201.905	0.346156		C11785
M160T227	[M+H]+	Norvaline betaine	0.123558	0.111883	0.0883415	160.132	226.786	2.18596			Organic acids and derivatives	Carboxylic acids and derivatives	Amino acids, peptides, and analogues
M539T35	[M+H]+	N-palmitoyl-d-sphingosine	0.84679	0.304646	0.00799302	538.518	34.729	1.5943	HMDB0004949		Lipids and lipid-like molecules	Sphingolipids	Ceramides
M319T40	[M+H]+	N-phenylacetyl-l-prolylglycine ethyl ester	0.265232	0.698704	0.118823	319.165	40.0715	0.100179			Organic acids and derivatives	Carboxylic acids and derivatives	Amino acids, peptides, and analogues
M816T173	[M+H]+	N-tetracosanoyl-4-sphingenyl-1-o-phosphorylcholine	0.227646	0.178564	0.000547117	815.691	172.896	6.77336			Lipids and lipid-like molecules	Sphingolipids	Phosphosphingolipids
M153T81	[M+H]+	Nudifloramide	0.833978	0.0251501	0.120406	153.065	81.016	3.52628	HMDB0004193	C05842	Organoheterocyclic compounds	Pyridines and derivatives	Pyridinecarboxylic acids and derivatives
M288T201	[M+H]+	Octanoylcarnitine	0.20979	0.0579756	0.163666	288.216	201.433	4.58951	HMDB0000791		Lipids and lipid-like molecules	Fatty Acyls	Fatty acid esters
M391T33	[M+H]+	Octyl-3,5-di-tert-butyl-4-hydroxyhydrocinnamate	0.45415	1.14927	0.757977	391.338	32.913	6.53162			Lipids and lipid-like molecules	Fatty Acyls	Fatty alcohol esters
M282T35	[M+H]+	Oleamide	0.503387	1.5311	0.130227	282.278	34.763	8.96194	HMDB0002117	C19670	Lipids and lipid-like molecules	Fatty Acyls	Fatty amides
M196T476	[M+H-H2O]+	Omethoate	0.105212	0.0430692	0.12394	196.026	475.798	2.90261		C18662	Organic acids and derivatives	Carboxylic acids and derivatives	Carboxylic acid derivatives
M241T374	[M+H]+	Pheniramine	0.891283	0.0109522	0.0447161	241.154	374.123	0.449147	HMDB0015557		Organoheterocyclic compounds	Pyridines and derivatives	Pheniramines
M103T264	[M+H-H2O]+	Phenylacetaldehyde	0.0714239	0.106982	0.245866	103.053	263.874	1.82978	HMDB0006236	C00601	Benzenoids	Benzene and substituted derivatives	Phenylacetaldehydes
M166T263	[M+H]+	Phenylalanine	0.461745	0.0755202	0.116311	166.085	262.509	3.56695	HMDB0000159	C00079	Organic acids and derivatives	Carboxylic acids and derivatives	Amino acids, peptides, and analogues
M376T34	[M+H]+	Pipamperone	1.56819	0.91655	0.753055	376.258	34.293	2.60849			Organic oxygen compounds	Organooxygen compounds	Carbonyl compounds
M231T428	[M+H]+	Pro-Asp	0.294611	0.690347	0.0918339	231.097	427.853	3.59894			Organic acids and derivatives	Carboxylic acids and derivatives	Amino acids, peptides, and analogues
M229T426	[M+H]+	Pro-hyp	0.0932376	0.304965	0.0406461	229.118	425.984	0.83071	HMDB0006695		Organic acids and derivatives	Carboxylic acids and derivatives	Amino acids, peptides, and analogues
M229T300	[M+H]+	Pro-leu	0.840334	0.0236221	0.0294838	229.154	299.937	6.29495			Organic acids and derivatives	Carboxylic acids and derivatives	Amino acids, peptides, and analogues
M284T140	[M+H-H2O]+	Pro-Trp	0.281415	0.330156	0.0874529	284.293	139.665	5.55806	HMDB0000269	C00836	Organic nitrogen compounds	Organonitrogen compounds	Amines
M80T63	[M+H]+	Pyridine	0.150352	0.321856	0.000503356	80.0487	62.647	7.047	HMDB0000926	C00747
M212T326	[M+NH4]+	(-)-quebrachitol	0.0606828	0.19949	0.124584	212.111	325.653	1.73045	HMDB0034221	C08257	Organic oxygen compounds	Organooxygen compounds	Alcohols and polyols
M146T52	[M+H]+	Quinolin-2-ol	0.37991	0.0509061	0.0512604	146.059	51.942	5.48945		C06415	Organoheterocyclic compounds	Quinolines and derivatives	Quinolones and derivatives
M505T461	[M+H]+	Raffinose	0.12243	0.0381565	0.113036	505.173	461.166	3.63232	HMDB0003213	C00492	Organic oxygen compounds	Organooxygen compounds	Carbohydrates and carbohydrate conjugates
M215T476_2	[M+Na]+	Scopoletin	0.380261	0.0279849	0.0596924	215.015	476.015	2.80172	HMDB0034344	C01752	Phenylpropanoids and polyketides	Coumarins and derivatives	Hydroxycoumarins
M298T95	[M+H]+	S-methyl-5'-thioadenosine	0.337241	0.0620075	0.0507304	298.096	94.72	3.8867	HMDB0001173	C00170	Nucleosides, nucleotides, and analogues	5'-deoxyribonucleosides	5'-deoxy-5'-thionucleosides
M136T89	[M+H]+	S-methyl-l-cysteine	0.412603	0.084257	0.099456	136.038	88.7275	4.82758	HMDB0002108	C22040	Organic acids and derivatives	Carboxylic acids and derivatives	Amino acids, peptides, and analogues
M144T273	[M+H]+	Stachydrine	0.561073	0.0166285	0.0415014	144.101	273.128	0.19683	HMDB0004827	C10172	Organic acids and derivatives	Carboxylic acids and derivatives	Amino acids, peptides, and analogues
M428T164	[M+H]+	Stearoylcarnitine	0.215365	0.2161	0.210536	428.371	164.391	1.02161	HMDB0000848		Lipids and lipid-like molecules	Fatty Acyls	Fatty acid esters
M195T62	[M+H]+	Tetraethylene glycol	0.483035	0.687433	0.0573445	195.122	61.987	0.691128	HMDB0094708		Organic oxygen compounds	Organooxygen compounds	Ethers
M637T32_2	[M+H]+	Thalsimine	0.277207	0.877547	0.692936	637.301	31.9605	6.89352		C09661
M371T81	[M+H]+	Thiophanate	0.398078	0.897003	0.664054	371.092	80.9585	4.11422		C18918
M127T97	[M+H]+	Thymine	0.163123	0.370921	0.0607125	127.05	97.1665	2.16261	HMDB0000262	C00178	Organoheterocyclic compounds	Diazines	Pyrimidines and pyrimidine derivatives
M870T73	[M+H]+	Tilmicosin	0.205599	0.367099	0.0607386	869.568	72.6825	2.29792			Organic oxygen compounds	Organooxygen compounds	Carbohydrates and carbohydrate conjugates
M230T39	[M+H]+	Trietazine	1.83111	1.47724	0.140811	230.139	38.673	2.67438		C18814	Organoheterocyclic compounds	Triazines	Aminotriazines
M151T49_1	[M+H]+	Triethylene glycol	0.477903	0.999374	0.99337	151.095	49.293	2.83914			Organic oxygen compounds	Organooxygen compounds	Ethers
M76T330	[M+H]+	Trimethylamine n-oxide	0.484553	0.0050421	0.0569779	76.0752	330.084	5.87225	HMDB0000925	C01104	Organic nitrogen compounds	Organonitrogen compounds	Aminoxides
M467T26	[M+H]+	Tyr-Glu-Arg	0.427133	0.947795	0.750167	467.203	26.3275	4.5772			Organic acids and derivatives	Carboxylic acids and derivatives	Amino acids, peptides, and analogues
M864T171	[M+H]+	Ubiquinone-10	1.63397	0.367151	0.34017	863.696	170.916	5.04221	HMDB0001072	C11378	Lipids and lipid-like molecules	Prenol lipids	Quinone and hydroquinone lipids
M61T99	[M+H]+	Urea	0.764126	0.0143462	0.0400059	61.0392	99.241	5.93318	HMDB0000294	C00086	Organic acids and derivatives	Organic carbonic acids and derivatives	Ureas
M203T49	[M+H]+	Vasicinone	0.234409	0.523921	0.115378	203.08	49.2675	6.85049		C10744	Organoheterocyclic compounds	Diazanaphthalenes	Benzodiazines

## Sheet: LSP_vs_DSP
ID	adduct	Name	VIP	Fold change	p-value	m/z	rt(s)	PPM	HMDB	KEGG	SuperClass	Class	SubClass
M189T88	[M-H]-	2,4-dichlorobenzoic acid	1.92809	9.53322	0.000112256	189.004	88.2035	4.87624		C06670	Benzenoids	Benzene and substituted derivatives	Benzoic acids and derivatives
M117T84	[M-H]-	Succinate	1.26333	13.2372	0.000214351	117.019	84.146	0.333949	HMDB0000254	C00042	Organic acids and derivatives	Carboxylic acids and derivatives	Dicarboxylic acids and derivatives
M181T303_2	[M-H]-	D-Sorbitol	2.42651	7.03827	0.000702175	181.072	302.607	0.227362	HMDB0000247	C00794	Organic oxygen compounds	Organooxygen compounds	Carbohydrates and carbohydrate conjugates
M177T150	[M-H]-	2-dehydro-3-deoxy-d-gluconate	2.56955	5.66228	0.000839103	177.04	149.595	0.258838	HMDB0001353	C01216
M179T303	[M-H]-	D-psicose	1.26102	6.555	0.00430031	179.056	303.228	0.890148		C06468	Organic oxygen compounds	Organooxygen compounds	Carbohydrates and carbohydrate conjugates
M293T27	[M-H]-	Cinchonine	1.70425	2.51274	0.00624898	293.179	27.139	1.42608	HMDB0030282	C06528
M179T258	[M-H]-	D-Fructose	4.15539	6.67505	0.00696014	179.056	257.988	3.41679	HMDB0062538	C00095
M177T101	[M-H-H2O]-	D-gluconate	1.68432	4.04452	0.0084021	177.04	100.756	5.09339	HMDB0000625	C00257	Organic oxygen compounds	Organooxygen compounds	Carbohydrates and carbohydrate conjugates
M161T392	[M-H]-	3-hydroxy-3-methylglutaric acid	1.65931	3.16323	0.00951433	161.045	391.995	0.495058	HMDB0000355	C03761	Lipids and lipid-like molecules	Fatty Acyls	Fatty acids and conjugates
M220T253	[M-H]-	N-acetyl-d-mannosamine	4.24464	6.82876	0.0106665	220.083	253.012	3.2478	HMDB0001129	C00645	Organic oxygen compounds	Organooxygen compounds	Carbohydrates and carbohydrate conjugates
M214T392	[M-H]-	sn-Glycerol 3-phosphoethanolamine	1.84788	4.18086	0.0107744	214.049	392.396	0.998864			Lipids and lipid-like molecules	Glycerophospholipids	Glycerophosphoethanolamines
M179T392	[M-H]-	Myo-inositol	9.83559	3.16693	0.0108432	179.056	391.985	0.832833	HMDB0000211	C00137	Organic oxygen compounds	Organooxygen compounds	Alcohols and polyols
M481T32	[M-H]-	1.alpha.-methyl-5.alpha.-androstan-3.alpha.,17.beta.-diol glucuronide	1.33238	0.372667	0.0188391	481.299	31.58	0.589335
M130T277	[M-H]-	Isoleucine	1.7901	14.333	0.0231143	130.087	276.967	3.07715	HMDB0033923	C00407
M265T27	[M-H]-	Zinniol	3.52862	2.52925	0.0256238	265.148	27.4655	1.38345		C10840	Benzenoids	Benzene and substituted derivatives	Benzyl alcohols
M191T476	[M-H]-	Citrate	4.45283	3.2119	0.0263778	191.02	476.345	6.11844	HMDB0000094	C00158	Organic acids and derivatives	Carboxylic acids and derivatives	Tricarboxylic acids and derivatives
M111T477	[M-H]-	2-furancarboxylic acid	1.76645	3.21813	0.0286869	111.009	476.904	0.788876	HMDB0000617	C01546	Organoheterocyclic compounds	Furans	Furoic acid and derivatives
M147T80	[M-H]-	L-Arabinono-1,4-lactone	1.26833	3.09253	0.0295937	147.029	80.1715	2.22422		C01114
M762T179	[M+CH3COOH-H]-	Sm d34:1	1.14778	0.0890894	0.0341793	761.582	178.797	1.26869			Lipids and lipid-like molecules	Sphingolipids	Phosphosphingolipids
M565T35	[M-H]-	N-Stearoylsphingosine (Ceramide C18)	1.68749	2.61778	0.0360276	564.537	34.8105	1.73252	HMDB0004950
M768T31	[M-H]-	Pg 36:5	3.89447	0.0829246	0.0407738	767.501	31.274	1.57655			Lipids and lipid-like molecules	Glycerophospholipids	Glycerophosphoglycerols
M747T138	[M-H]-	(2-aminoethoxy)[2-[docosa-4.7.10.13.16.19-hexaenoyloxy]-3-[hexadec-1-en-1-yloxy]propoxy]phosphinic acid	4.4725	0.0534214	0.0482514	746.515	137.532	2.33724	HMDB0005780		Lipids and lipid-like molecules	Glycerophospholipids	Glycerophosphoethanolamines
M734T180	[M+Hac-H]-	(2-{[3-hydroxy-2-tetradecanamidooctadec-4-en-1-yl phosphonato]oxy}ethyl)trimethylazanium	1.08802	0.0266335	0.0494219	733.551	180.126	2.28013	HMDB0012097		Lipids and lipid-like molecules	Sphingolipids	Phosphosphingolipids
M87T134	[M-H]-	Pyruvate	1.32301	3.50221	0.0502772	87.0085	133.775	6.70694	HMDB0000243	C00022	Organic acids and derivatives	Keto acids and derivatives	Alpha-keto acids and derivatives
M283T50	[M-H]-	Octadecanoic acid	1.42749	1.37398	0.0548462	283.264	49.9985	0.144398	HMDB0000827	C01530	Lipids and lipid-like molecules	Fatty Acyls	Fatty acids and conjugates
M796T31	[M-H]-	Pg 38:5	13.9897	0.0384877	0.0569301	795.531	31.0665	0.32395			Lipids and lipid-like molecules	Glycerophospholipids	Glycerophosphoglycerols
M141T344_2	[M-H]-	Cis,cis-muconic acid	8.67628	2.39424	0.0571776	141.017	343.562	1.5804	HMDB0006331	C02480	Lipids and lipid-like molecules	Fatty Acyls	Fatty acids and conjugates
M765T149	[M+CH3COOH-H]-	Pc 30:0	1.68284	0.154432	0.0668818	764.545	149.059	1.51332			Lipids and lipid-like molecules	Glycerophospholipids	Glycerophosphocholines
M737T150	[M+CH3COOH-H]-	Pc 28:0	1.06997	0.145774	0.0725866	736.514	150.226	0.819002			Lipids and lipid-like molecules	Glycerophospholipids	Glycerophosphocholines
M171T385	[M-H]-	Glycerol 3-phosphate	1.39225	2.28997	0.0729828	171.006	385.084	3.4307	HMDB0000126	C00093	Lipids and lipid-like molecules	Glycerophospholipids	Glycerophosphates
M739T46	[M-H]-	Pe(16:1e/15-hete)	1.20018	0.408764	0.0757995	738.509	45.7105	0.514397			Lipids and lipid-like molecules	Glycerophospholipids	Glycerophosphoethanolamines
M751T63	[M+HCO2]-	1-myristoyl-2-palmitoyl-sn-glycero-3-phosphocholine	3.11012	0.0689901	0.0825664	750.545	62.627	3.27942	HMDB0007869		Lipids and lipid-like molecules	Glycerophospholipids	Glycerophosphocholines
M729T34	[M+CH3COOH-H]-	Cer[ap] t41:0	1.52397	0.0168295	0.0849565	728.621	33.611	0.872363	HMDB0035470		Lipids and lipid-like molecules	Sphingolipids	Ceramides
M305T48	[M-H]-	11,14,17-eicosatrienoic acid, (z,z,z)-	0.22096	1.04133	0.962472	305.248	47.913	0.282392	HMDB0060039	C16522	Lipids and lipid-like molecules	Fatty Acyls	Fatty acids and conjugates
M299T47	[M-H-H2O]-	11-hydroxy-5z,8z,12e,14z,17z-eicosapentaenoic acid	0.186873	0.908525	0.816006	299.201	47.288	1.76008			Lipids and lipid-like molecules	Fatty Acyls	Eicosanoids
M718T139	[M+HCO2]-	1,2-di-(9z-tetradecenoyl)-sn-glycero-3-phosphocholine	0.455309	0.396721	0.13666	718.483	139.303	1.68422	HMDB0007900		Lipids and lipid-like molecules	Glycerophospholipids	Glycerophosphocholines
M734T48	[M-H]-	1,2-dilinolenoyl-sn-glycero-3-phosphoethanolamine	0.845881	0.0599571	0.110565	734.478	48.483	3.69367	HMDB0009161		Lipids and lipid-like molecules	Glycerophospholipids	Glycerophosphoethanolamines
M771T145	[M-H]-	1,2-dioleoyl-sn-glycero-3-phosphoethanolamine-n,n-dimethyl	0.301957	0.466457	0.0852696	770.566	144.831	2.68184	HMDB0010564		Lipids and lipid-like molecules	Glycerophospholipids	Glycerophosphoethanolamines
M722T38	[M-H]-	1,2-dipalmitoyl-sn-glycero-3-phospho-(1'-rac-glycerol)	0.403886	0.572458	0.24584	721.502	37.692	9.07358			Lipids and lipid-like molecules	Glycerophospholipids	Glycerophosphoglycerols
M774T68	[M-H-NH3]-	1,2-distearoyl-sn-glycero-3-phospho-l-serine	0.564348	0.117381	0.0729202	773.534	68.387	0.471336	HMDB0012378		Lipids and lipid-like molecules	Glycerophospholipids	Glycerophosphoserines
M337T303	[M-H]-	18-carboxydinorleukotriene b4	0.238736	8.67597	0.00307776	337.161	303.295	0.245			Lipids and lipid-like molecules	Fatty Acyls	Fatty acids and conjugates
M476T197	[M]-	1-(9z,12z-octadecadienoyl)-2-hydroxy-sn-glycero-3-phosphoethanolamine	0.1329	1.33752	0.446623	476.277	196.669	0.607547			Lipids and lipid-like molecules	Fatty Acyls	Lineolic acids and derivatives
M461T27	[M-H-H2O]-	1.alpha.-methyl-5.alpha.-androstan-3.alpha.-ol-17-one glucuronide	0.302744	1.05296	0.871019	461.272	27.449	6.70558
M176T272	[M-H-H2O]-	1-deoxy-1-(methylamino)-d-galactitol	0.120752	0.958205	0.945	176.093	272.36	2.83711			Organic oxygen compounds	Organooxygen compounds	Carbohydrates and carbohydrate conjugates
M452T198	[M-H]-	1-palmitoyl-2-hydroxy-sn-glycero-3-phosphoethanolamine	0.0242502	1.99595	0.39018	452.277	197.889	0.176973	HMDB0011503		Lipids and lipid-like molecules	Glycerophospholipids	Glycerophosphoethanolamines
M717T40	[M-H]-	1-palmitoyl-3-oleoyl-sn-glycero-2-phosphoethanolamine	0.185859	1.1073	0.699287	716.524	40.153	2.7557			Lipids and lipid-like molecules	Glycerophospholipids	Glycerophosphates
M811T195	[M-H]-	1-stearoyl-2-arachidonoyl-sn-glycero-3-phosphoserine	0.104226	1.25983	0.466708	810.529	194.739	0.681057	HMDB0012383		Lipids and lipid-like molecules	Glycerophospholipids	Glycerophosphoserines
M480T190	[M-H]-	1-stearoyl-2-hydroxy-sn-glycero-3-phosphoethanolamine	0.127021	1.26226	0.528983	480.308	190.058	0.345296	HMDB0011130		Lipids and lipid-like molecules	Glycerophospholipids	Glycerophosphoethanolamines
M787T197	[M-H]-	1-stearoyl-2-linoleoyl-sn-glycero-3-phospho-l-serine	0.437647	2.45372	0.0640718	786.531	196.78	1.71899	HMDB0012380		Lipids and lipid-like molecules	Glycerophospholipids	Glycerophosphoserines
M779T138	[M+HCO2]-	1-stearoyl-2-myristoyl-sn-glycero-3-phosphocholine	0.638614	0.871746	0.644056	778.576	137.922	0.101301	HMDB0008031		Lipids and lipid-like molecules	Glycerophospholipids	Glycerophosphocholines
M213T51	[M-H]-	2,4-dihydroxybenzophenone	0.175825	1.30849	0.0022589	213.056	50.671	1.59724		C14215	Benzenoids	Benzene and substituted derivatives	Benzophenones
M202T255	[M-H]-	2,8-quinolinediol	0.59062	6.8999	0.00733926	202.072	254.537	2.03597			Organoheterocyclic compounds	Quinolines and derivatives	Quinolones and derivatives
M160T410	[M-H]-	2-aminoadipic acid	0.14898	2.51512	0.061795	160.061	410.293	4.89624	HMDB0000510	C00956	Organic acids and derivatives	Carboxylic acids and derivatives	Amino acids, peptides, and analogues
M739T145	[M-H]-	2-arachidonoyl-1-palmitoyl-sn-glycero-3-phosphoethanolamine	0.863728	0.224354	0.0461367	738.51	144.661	2.78676	HMDB0008937		Lipids and lipid-like molecules	Glycerophospholipids	Glycerophosphoethanolamines
M227T53	[M-H]-	2-bromo-4-sec-butylphenol	0.0925992	2.39443	0.114681	227.018	53.422	2.01506			Benzenoids	Benzene and substituted derivatives	Phenylpropanes
M835T194	[M-H]-	2-docosahexaenoyl-1-stearoyl-sn-glycero-3-phosphoserine	0.175541	2.4477	0.0619189	834.53	194.266	4.15234	HMDB0010167		Lipids and lipid-like molecules	Glycerophospholipids	Glycerophosphoserines
M237T312	[M-H]-	2-keto-3-deoxyoctonic acid	0.0201563	1.34094	0.428337	237.062	312.233	0.978894			Organic oxygen compounds	Organooxygen compounds	Carbohydrates and carbohydrate conjugates
M129T61	[M-H]-	2-ketohexanoic acid	1.10773	0.757383	0.441588	129.055	61.145	4.21029	HMDB0001864	C00902	Organic acids and derivatives	Keto acids and derivatives	Medium-chain keto acids and derivatives
M193T359	[M-H]-	2-keto-l-gulonic acid	0.194743	2.69783	0.015628	193.035	358.909	4.26852		C15673	Organic oxygen compounds	Organooxygen compounds	Carbohydrates and carbohydrate conjugates
M715T148	[M-H]-	2-linoleoyl-1-palmitoyl-sn-glycero-3-phosphoethanolamine	0.0833271	1.42229	0.221873	714.509	147.94	0.335527	HMDB0008928		Lipids and lipid-like molecules	Glycerophospholipids	Glycerophosphoethanolamines
M138T46	[M-H]-	2-nitrophenol	0.446708	0.884782	0.312669	138.019	46.322	6.48423		C01988	Benzenoids	Phenols	Nitrophenols
M761T198	[M-H]-	2-oleoyl-1-palmitoyl-sn-glycero-3-phosphoserine	0.404364	2.49185	0.101309	760.514	198.3	1.42876	HMDB0012357		Lipids and lipid-like molecules	Glycerophospholipids	Glycerophosphoserines
M159T473	[M-H]-	2-oxoadipic acid	0.178028	2.20213	0.0113883	159.015	473.302	4.45123	HMDB0000225	C00322	Organic acids and derivatives	Keto acids and derivatives	Medium-chain keto acids and derivatives
M181T345	[M-H]-	3,4-dihydroxyhydrocinnamic acid	0.597356	2.08028	0.149741	181.009	345.174	0.0527353	HMDB0000423	C10447
M258T90	[M-H+2i]-	3-quinolinecarboxylic acid, 7,8-dichloro-1,4-dihydro-4-oxo-	0.666354	0.937839	0.794897	257.938	90.389	1.221			Organoheterocyclic compounds	Quinolines and derivatives	Quinoline carboxylic acids
M121T47	[M-H]-	4-hydroxybenzaldehyde	0.715891	0.622695	0.128224	121.029	46.6495	1.17413	HMDB0011718	C00633	Organic oxygen compounds	Organooxygen compounds	Carbonyl compounds
M381T28	[M-H-HF]-	5-heptenoic acid, 7-[(1r,2r,3s,5s)-2-[(1e,3s)-3-(2,3-dihydro-1h-inden-2-yl)-3-hydroxy-1-propen-1-yl]-3-fluoro-5-hydroxycyclopentyl]-, (5z)-	0.300308	2.20019	0.0322369	381.232	27.5545	0.494599			Lipids and lipid-like molecules	Fatty Acyls	Fatty acids and conjugates
M176T103_2	[M-H]-	5-hydroxytryptophol	0.727442	5.23796	0.00865621	176.056	102.635	6.26799	HMDB0001855		Organoheterocyclic compounds	Indoles and derivatives	Hydroxyindoles
M367T395	[M-H]-	5-o-caffeoylquinic acid methyl ester	0.303383	2.97866	0.0122338	367.105	394.699	1.46812			Organic oxygen compounds	Organooxygen compounds	Alcohols and polyols
M441T29	[M-H]-	6,8-dihydroxy-2,2,4,4-tetramethyl-7-(3-methylbutanoyl)-9-(2-methylpropyl)-9h-xanthene-1,3-dione	0.605252	2.57271	0.0355211	441.253	29.2905	0.547216			Organoheterocyclic compounds	Benzopyrans	1-benzopyrans
M321T27	[M-H]-	8-gingerol	0.356803	2.01684	0.00360788	321.21	26.913	0.902695		C17495	Benzenoids	Phenols	Methoxyphenols
M116T102	[M-H]-	Acetylglycine	0.582832	3.46421	0.00927559	116.035	102.246	0.124107	HMDB0000532		Organic acids and derivatives	Carboxylic acids and derivatives	Amino acids, peptides, and analogues
M157T183	[M-H]-	Allantoin	0.0794953	1.4216	0.259227	157.037	182.852	0.775097	HMDB0000462	C01551	Organoheterocyclic compounds	Azoles	Imidazoles
M115T76	[M-H]-	Alpha-ketoisovaleric acid	0.314438	2.07772	0.0293663	115.04	75.995	2.7125	HMDB0000019	C00141	Organic acids and derivatives	Keto acids and derivatives	Short-chain keto acids and derivatives
M409T18	[M-H]-	Amorphigenin	0.162813	1.07243	0.589257	409.107	17.832	2.68997			Phenylpropanoids and polyketides	Isoflavonoids	Rotenoids
M132T411	[M-H]-	Aspartic acid	0.361136	1.17124	0.816255	132.03	411.018	3.83486	HMDB0000191	C00049	Organic acids and derivatives	Carboxylic acids and derivatives	Amino acids, peptides, and analogues
M289T42	[M-H]-	(+)-catechin	0.130857	1.24044	0.244591	289.087	41.838	3.91153	HMDB0002780	C06562	Phenylpropanoids and polyketides	Flavonoids	Flavans
M568T35_2	[M+CH3COOH-H]-	Cer[ns] d32:1	0.31689	1.16508	0.659124	568.495	34.608	1.1435
M625T35	[M+CH3COOH-H]-	Cer[ns] d36:1	1.8404	2.00648	0.122353	624.557	34.701	2.06947			Lipids and lipid-like molecules	Sphingolipids	Ceramides
M681T35	[M+CH3COOH-H]-	Cer[ns] d40:1	0.177939	1.39868	0.283527	680.619	35.023	1.59424			Organic oxygen compounds	Organooxygen compounds	Alcohols and polyols
M331T47	[M-H]-	Cis-7,10,13,16-docosatetraenoic acid	0.114924	1.53533	0.58516	331.265	47.278	1.6472	HMDB0002226	C16527	Lipids and lipid-like molecules	Fatty Acyls	Fatty acids and conjugates
M253T50	[M-H]-	Cis-9-palmitoleic acid	0.919262	0.225501	0.389337	253.217	49.989	3.41831	HMDB0003229	C08362	Lipids and lipid-like molecules	Fatty Acyls	Fatty acids and conjugates
M129T446	[M-H-CO2]-	Cis-aconitate	0.711261	2.13454	0.110487	129.02	446.048	0.741816	HMDB0000072	C00417	Organic acids and derivatives	Carboxylic acids and derivatives	Tricarboxylic acids and derivatives
M147T476	[M-H]-	Citramalate	0.243694	2.79929	0.0237298	147.03	476.345	0.86165	HMDB0000426	C00815	Lipids and lipid-like molecules	Fatty Acyls	Fatty acids and conjugates
M209T158	[M-H]-	D-glucarate	0.371943	4.40392	0.00560372	208.986	157.695	3.35867	HMDB0000663	C00818	Organic oxygen compounds	Organooxygen compounds	Carbohydrates and carbohydrate conjugates
M102T399	[M-H]-	Dimethylglycine	0.515291	1.18141	0.782051	102.056	398.709	2.63808	HMDB0000092	C01026	Organic acids and derivatives	Carboxylic acids and derivatives	Amino acids, peptides, and analogues
M89T230	[M-H]-	Dl-lactate	0.792424	1.12819	0.856704	89.0246	230.162	2.33825		C01432
M149T304	[M-H]-	D-lyxose	0.27167	2.419	0.0627233	149.045	304.15	2.37863		C00476	Organic oxygen compounds	Organooxygen compounds	Carbohydrates and carbohydrate conjugates
M163T305	[M-H]-	D-quinovose	0.325204	4.85948	0.00290409	163.061	304.596	3.20303		C02522	Organic oxygen compounds	Organooxygen compounds	Carbohydrates and carbohydrate conjugates
M149T153	[M-H]-	D-ribose	0.276472	2.2108	0.13128	149.045	152.662	4.3051	HMDB0000283	C00121	Organic oxygen compounds	Organooxygen compounds	Carbohydrates and carbohydrate conjugates
M309T48	[M-H]-	Eicosenoic acid	0.20182	0.578742	0.521133	309.28	48.232	4.93013		C16526	Lipids and lipid-like molecules	Fatty Acyls	Fatty acids and conjugates
M337T27	[M-H-C2H6O4]-	Eplerenone hydroxy acid	0.316274	2.01419	0.0922183	337.205	26.98	3.06166
M115T201	[M-H]-	Fumarate	0.431527	3.87557	0.037009	115.003	201.053	1.79033	HMDB0000134	C00122	Organic acids and derivatives	Carboxylic acids and derivatives	Dicarboxylic acids and derivatives
M415T47	[M-H]-	(+)-.gamma.-tocopherol	0.147025	0.819235	0.668203	415.357	47	1.57777		C02483	Lipids and lipid-like molecules	Prenol lipids	Quinone and hydroquinone lipids
M129T239	[M-H]-	Glutaconic acid	0.292134	3.4493	0.101231	129.019	238.706	2.43091
M146T399_2	[M-H]-	Glutamic acid	1.85555	1.11863	0.856155	146.046	398.623	1.94644	HMDB0000148	C00025	Organic acids and derivatives	Carboxylic acids and derivatives	Amino acids, peptides, and analogues
M74T370	[M-H]-	Glycine	0.509377	5.16016	0.000716234	74.0243	369.901	3.05732	HMDB0000123	C00037	Organic acids and derivatives	Carboxylic acids and derivatives	Amino acids, peptides, and analogues
M339T29	[M-H]-	Gly-His-Lys	0.502339	1.82522	0.209712	339.2	28.682	1.70864			Organic acids and derivatives	Carboxylic acids and derivatives	Amino acids, peptides, and analogues
M269T47_2	[M-H]-	Heptadecanoic acid	0.468663	0.622487	0.546689	269.248	46.943	2.81075	HMDB0002259		Lipids and lipid-like molecules	Fatty Acyls	Fatty acids and conjugates
M241T98	[M-H]-	His-ser	0.378509	1.55552	0.440204	241.083	97.965	1.93715	HMDB0000273	C00214	Nucleosides, nucleotides, and analogues	Pyrimidine nucleosides	Pyrimidine 2'-deoxyribonucleosides
M325T29	[M-H]-	Hydroquinidine	0.64412	2.3377	0.127529	325.184	29.121	3.15489		C10696
M108T344	[M-H]-	Hypotaurine	0.473312	1.29953	0.685549	108.012	344.332	1.2657	HMDB0000965	C00519	Organic acids and derivatives	Sulfinic acids and derivatives	Sulfinic acids
M258T419	[M-H]-	Ile-Lys	0.327517	9.22215	0.000854715	258.038	418.524	0.328202	HMDB0001254	C00352	Organic oxygen compounds	Organooxygen compounds	Carbohydrates and carbohydrate conjugates
M144T38	[M-H]-	Indole-3-carboxaldehyde	0.817073	0.258118	0.122771	144.045	38.32	3.44014	HMDB0029737	C08493	Organoheterocyclic compounds	Indoles and derivatives	Indoles
M158T36	[M-H-CH2O2]-	Indolelactic acid	0.247797	1.98035	0.176093	158.061	35.83	1.6751	HMDB0000671	C02043	Organoheterocyclic compounds	Indoles and derivatives	Indolyl carboxylic acids and derivatives
M212T31	[M-H]-	Indoxyl sulfate	0.468993	0.23572	0.326922	212.003	30.61	0.567292	HMDB0000682		Organic acids and derivatives	Organic sulfuric acids and derivatives	Arylsulfates
M220T47	[M-H-H2O]-	Isoetharine	0.38972	0.913374	0.585761	220.147	47.417	1.43356	HMDB0014366	C07053	Benzenoids	Phenols	Benzenediols
M325T406	[M-H-H2O]-	Lactitol	0.684295	5.0356	0.0174641	325.114	406.264	0.71677			Lipids and lipid-like molecules	Fatty Acyls	Fatty acyl glycosides
M151T240	[M-H]-	L-arabinitol	0.289986	5.0311	0.000191812	151.061	240.034	0.287616	HMDB0001851	C00532	Organic oxygen compounds	Organooxygen compounds	Carbohydrates and carbohydrate conjugates
M174T394	[M-H]-	L-citrulline	0.330681	4.08656	0.00480381	174.088	393.799	0.562535	HMDB0000904	C00327	Organic acids and derivatives	Carboxylic acids and derivatives	Amino acids, peptides, and analogues
M279T48	[M-H]-	Linoleic acid	0.462756	1.22281	0.686925	279.234	48.348	0.895933	HMDB0000673	C01595	Lipids and lipid-like molecules	Fatty Acyls	Lineolic acids and derivatives
M135T358	[M-H]-	L-threonate	0.310148	4.80497	0.0125967	135.03	358.39	1.489	HMDB0000943	C01620	Organic oxygen compounds	Organooxygen compounds	Carbohydrates and carbohydrate conjugates
M241T61	[M-H]-	Lumichrome	0.376454	0.253858	0.0273557	241.073	61.456	3.1845		C01727	Organoheterocyclic compounds	Pteridines and derivatives	Alloxazines and isoalloxazines
M133T411	[M-H]-	Malate	0.391828	3.59615	0.00409705	133.014	410.888	2.37625	HMDB0000156	C00149	Organic acids and derivatives	Hydroxy acids and derivatives	Beta hydroxy acids and derivatives
M103T397	[M-H]-	Malonic acid	0.241469	3.06132	0.0146141	103.003	397.455	5.23853	HMDB0000691	C00383	Organic acids and derivatives	Carboxylic acids and derivatives	Dicarboxylic acids and derivatives
M309T27	[M-H]-	Mestranol	0.81054	1.97368	0.216281	309.173	27.4655	3.28188	HMDB0015446	C07618	Lipids and lipid-like molecules	Steroids and steroid derivatives	Estrane steroids
M117T391	[M-H]-	Methylmalonic acid	0.516094	2.77602	0.0171873	117.019	391.375	4.14867	HMDB0000202	C02170	Organic acids and derivatives	Carboxylic acids and derivatives	Dicarboxylic acids and derivatives
M397T29	[M-H]-	Mitragynine	0.672371	2.29075	0.055937	397.226	28.661	1.03372	HMDB0041933	C09226
M227T51	[M-H]-	Myristic acid	1.29645	0.797362	0.62171	227.202	51.211	1.38921	HMDB0000806	C06424	Lipids and lipid-like molecules	Fatty Acyls	Fatty acids and conjugates
M699T82	[M-H]-	N-[3-hydroxy-1-{[3.4.5-trihydroxy-6-(hydroxymethyl)oxan-2-yl]oxy}octadec-4-en-2-yl]hexadecanamide	0.342696	0.796142	0.43781	698.557	82.098	1.03334	HMDB0004971		Lipids and lipid-like molecules	Sphingolipids	Glycosphingolipids
M300T208	[M-H]-	N-acetyl-d-galactosamine 4-sulfate	0.0462133	1.86169	0.364057	300.039	207.996	2.03106			Organic oxygen compounds	Organooxygen compounds	Carbohydrates and carbohydrate conjugates
M300T86	[M-H]-	N-Acetyl-D-Glucosamine 6-Phosphate	0.566355	1.08065	0.908545	300.04	85.534	1.19232	HMDB0001367	C04256
M308T376	[M-H]-	N-acetylneuraminic acid	0.185332	2.04185	0.17152	308.099	376.193	0.758958	HMDB0000230	C00270	Organic oxygen compounds	Organooxygen compounds	Carbohydrates and carbohydrate conjugates
M438T201	[M-H]-	N-arachidonoyldopamine	0.220104	0.283133	0.156337	438.298	200.518	1.80631			Benzenoids	Phenols	Benzenediols
M158T197	[M-H]-	N-isovaleroylglycine	0.0749061	1.0878	0.597004	158.082	197.22	0.350917	HMDB0000678		Organic acids and derivatives	Carboxylic acids and derivatives	Amino acids, peptides, and analogues
M281T50	[M-H]-	Oleic acid	0.796635	0.742957	0.719209	281.249	49.9985	2.17091	HMDB0000207	C00712	Lipids and lipid-like molecules	Fatty Acyls	Fatty acids and conjugates
M297T30	[M-H]-	Ostruthin	0.564731	3.31445	0.0773933	297.153	29.9005	2.4468		C09281	Lipids and lipid-like molecules	Prenol lipids	Terpene lactones
M255T51	[M-H]-	Palmitic acid	2.27477	1.12538	0.541124	255.233	50.73	0.159227	HMDB0000220	C00249	Lipids and lipid-like molecules	Fatty Acyls	Fatty acids and conjugates
M843T143	[M+Hac-H]-	Pc(16:0e/5,6-eet)	0.879295	0.131322	0.0368463	842.591	143.343	0.0339484			Lipids and lipid-like molecules	Glycerophospholipids	Glycerophosphocholines
M841T141	[M+Hac-H]-	Pc(16:0e/8-hepe)	0.616993	0.194782	0.0406926	840.576	140.901	0.976529			Lipids and lipid-like molecules	Glycerophospholipids	Glycerophosphocholines
M817T146	[M+Hac-H]-	Pc(16:1e/9-hode)	0.665037	0.533978	0.15621	816.577	145.641	3.20349			Lipids and lipid-like molecules	Glycerophospholipids	Glycerophosphocholines
M837T142	[M+CH3COOH-H]-	Pc 36:6	0.552605	0.280293	0.116901	836.546	142.096	9.46139			Lipids and lipid-like molecules	Glycerophospholipids	Glycerophosphocholines
M779T51	[M-H]-	Pe(16:0/19,20-epdpe)	0.710304	0.273583	0.0426676	778.517	51.257	0.61158			Lipids and lipid-like molecules	Glycerophospholipids	Glycerophosphoethanolamines
M765T48	[M-H]-	Pe(16:0e/10-hdohe)	1.67018	0.076949	0.126016	764.525	48.0855	2.80003			Lipids and lipid-like molecules	Glycerophospholipids	Glycerophosphoethanolamines
M741T69	[M-H]-	Pe(16:0e/12-hete)	0.835936	0.524451	0.108594	740.524	69.049	1.72023			Lipids and lipid-like molecules	Glycerophospholipids	Glycerophosphoethanolamines
M807T51	[M-H]-	Pe(18:0/19,20-epdpe)	0.489814	0.124351	0.181656	806.547	50.718	0.829012			Lipids and lipid-like molecules	Glycerophospholipids	Glycerophosphoethanolamines
M241T50	[M-H]-	Pentadecanoic acid	0.627726	0.52732	0.429201	241.217	49.989	1.59537	HMDB0000826	C16537	Lipids and lipid-like molecules	Fatty Acyls	Fatty acids and conjugates
M165T115	[M-H]-	Phenyllactic acid	0.193303	1.33965	0.529546	165.056	115.487	3.06382	HMDB0000779	C01479
M163T54	[M-H]-	Phenylpyruvate	0.965778	0.409427	0.113368	163.04	53.979	0.710723	HMDB0000205	C00166	Benzenoids	Benzene and substituted derivatives	Phenylpyruvic acid derivatives
M540T192	[M+CH3COO]-	Phosphatidylcholine lyso alkyl 16:0	0.335701	0.045526	0.114036	540.367	192.197	0.483442			Lipids and lipid-like molecules	Glycerophospholipids	Glycerophosphocholines
M810T196	[M-H]-	Pi 32:0	0.170692	1.06562	0.825193	809.519	195.923	1.94449			Lipids and lipid-like molecules	Glycerophospholipids	Glycerophosphoinositols
M838T195	[M-H]-	Pi 34:0	0.0643528	1.81426	0.164774	837.55	194.929	1.15519			Lipids and lipid-like molecules	Glycerophospholipids	Glycerophosphoinositols
M864T195	[M-H]-	Pi 36:1	0.183724	0.681562	0.397532	863.565	195.219	2.38815			Lipids and lipid-like molecules	Glycerophospholipids	Glycerophosphoinositols
M862T196	[M-H]-	Pi 36:2	0.0930768	2.43812	0.0258554	861.552	195.942	0.161142			Lipids and lipid-like molecules	Glycerophospholipids	Glycerophosphoinositols
M858T194	[M-H]-	Pi 36:4	0.0337127	1.48237	0.314093	857.521	194.053	1.44128			Lipids and lipid-like molecules	Glycerophospholipids	Glycerophosphoinositols
M886T193	[M-H]-	Pi 38:4	0.258075	0.343951	0.0733601	885.551	192.659	0.810978			Lipids and lipid-like molecules	Glycerophospholipids	Glycerophosphoinositols
M435T449	[M-H]-	Ponceau 6	0.207132	2.85667	0.0283571	435.045	448.585	3.36486			Benzenoids	Naphthalenes	Naphthalene sulfonic acids and derivatives
M463T27_2	[M-H]-	Pristimerin	11.595	0.691548	0.276572	463.289	27.439	1.9556		C08633	Lipids and lipid-like molecules	Prenol lipids	Triterpenoids
M295T477	[M+Cl]-	Propanoic acid, 3-[[[2-[(aminoiminomethyl)amino]-4-thiazolyl]methyl]thio]-	0.706978	3.96818	0.00823232	294.993	476.699	4.62698			Organoheterocyclic compounds	Azoles	Thiazoles
M759T198	[M-H]-	Ps 34:2	0.218964	1.89189	0.252678	758.5	198.245	2.37097			Lipids and lipid-like molecules	Glycerophospholipids	Glycerophosphoserines
M809T195	[M-H]-	Ps 38:5	0.208885	2.9123	0.0521986	808.515	195.276	1.29387
M839T195	[M-H]-	Ps 40:4	0.186005	1.65625	0.296296	838.56	194.664	5.51851
M71T259	[M-H]-	Pyruvaldehyde	0.554498	3.94561	0.00571521	71.0137	259.317	0.751634	HMDB0001167	C00546	Organic oxygen compounds	Organooxygen compounds	Carbonyl compounds
M353T28	[M-H]-	Rauwolscine	0.707157	2.04551	0.146323	353.2	28.026	1.50939
M297T36	[M-H]-	Ricinoleic acid	0.277654	0.530999	0.372323	297.243	35.703	4.07628	HMDB0034297	C08365	Lipids and lipid-like molecules	Fatty Acyls	Fatty acids and conjugates
M182T34	[M-H]-	Saccharin	0.486692	1.26346	0.826968	181.991	33.693	4.17129	HMDB0029723	C12283
M299T385	[M-H]-	Salidroside	0.150794	1.88286	0.216201	299.101	385.296	1.32991		C06046	Organic oxygen compounds	Organooxygen compounds	Carbohydrates and carbohydrate conjugates
M706T179_1	[M+CH3COOH-H]-	Sm d30:1	0.266703	0.611737	0.260581	705.519	179.005	1.30888			Lipids and lipid-like molecules	Sphingolipids	Phosphosphingolipids
M748T176	[M+CH3COOH-H]-	Sm d33:1	0.384324	0.114361	0.0388029	747.566	176.457	0.166629
M818T153	[M+CH3COOH-H]-	Sm d38:1	0.246995	0.994342	0.987651	817.645	153.488	3.69903			Lipids and lipid-like molecules	Sphingolipids	Phosphosphingolipids
M872T171	[M+CH3COOH-H]-	Sm d42:2	0.302395	0.458002	0.0681403	871.687	170.764	5.44114			Lipids and lipid-like molecules	Sphingolipids	Phosphosphingolipids
M341T446	[M-H]-	Sucrose	0.513989	1.45979	0.570627	341.109	445.848	2.84246	HMDB0000258	C00089	Organic oxygen compounds	Organooxygen compounds	Carbohydrates and carbohydrate conjugates
M419T392	[M+HCOO]-	Swertiamarin	0.493271	4.18326	0.029059	419.141	391.613	0.921034		C09800	Organic oxygen compounds	Organooxygen compounds	Carbohydrates and carbohydrate conjugates
M119T355	[M-H]-	Tartronate	0.204133	1.22703	0.455092	119.017	355.186	0.696385	HMDB0035227	C02287	Organic acids and derivatives	Carboxylic acids and derivatives	Dicarboxylic acids and derivatives
M125T392	[M-H]-	Triacetic acid lactone	0.463014	4.08261	0.00124453	125.024	391.985	0.797235		C02752	Organoheterocyclic compounds	Pyrans	Pyranones and derivatives
M227T158	[2M-H]-	Trifluoroacetic acid	0.805672	7.75596	0.000821987	226.996	158.261	2.42083	HMDB0014118		Organic acids and derivatives	Carboxylic acids and derivatives	Alpha-halocarboxylic acids and derivatives
M336T40	[M-H]-	Tyr-Arg	0.129305	1.19588	0.533195	336.146	39.558	3.24687	HMDB0005768	C02993	Organic acids and derivatives	Carboxylic acids and derivatives	Amino acids, peptides, and analogues
M243T160	[M-H]-	Uridine	0.316501	0.907143	0.605851	243.062	159.598	0.460716	HMDB0000296	C00299
M233T48	[M-H]-	Valerenic acid	0.796012	0.79671	0.0433047	233.155	47.837	2.27807		C09743	Lipids and lipid-like molecules	Prenol lipids	Sesquiterpenoids
M154T348_2	[M+H]+	3-hydroxyanthranilic acid	1.16317	6.37419	6.11805e-05	154.057	347.611	5.8962	HMDB0001476	C00632	Benzenoids	Benzene and substituted derivatives	Benzoic acids and derivatives
M136T347	[M+H]+	Dl-homocysteine	1.34593	6.21299	0.000105168	136.047	347.286	4.8912	HMDB0000742	C05330	Organic acids and derivatives	Carboxylic acids and derivatives	Amino acids, peptides, and analogues
M568T427	[M+H]+	1h-indole-5-sulfonamide, n-(3-chlorophenyl)-3-[[3,5-dimethyl-4-[(4-methyl-1-piperazinyl)carbonyl]-1h-pyrrol-2-yl]methylene]-2,3-dihydro-n-methyl-2-oxo-, (3z)-	1.35331	6.15955	0.00100724	568.184	427.226	1.98654			Benzenoids	Benzene and substituted derivatives	Sulfanilides
M86T279	[M+H-NH3]+	1,5-pentanediamine	1.12639	4.69579	0.00383822	86.0957	279.451	2.12161	HMDB0002322	C01672	Organic nitrogen compounds	Organonitrogen compounds	Amines
M465T252	[2M+Na]+	N-acetylglucosamine	4.37199	5.80325	0.00843393	465.168	251.727	1.77552	HMDB0000215	C00140	Organic oxygen compounds	Organooxygen compounds	Carbohydrates and carbohydrate conjugates
M170T410	[M+H]+	3-Methylhistidine	1.10687	6.22104	0.00869263	170.091	409.893	1.64564	HMDB0000479	C01152	Organic acids and derivatives	Carboxylic acids and derivatives	Amino acids, peptides, and analogues
M230T325	[M+H]+	Ergothioneine	2.22341	4.54625	0.0122968	230.096	324.987	5.53577	HMDB0003045	C05570	Organic acids and derivatives	Carboxylic acids and derivatives	Amino acids, peptides, and analogues
M204T252	[M+H-H2O]+	N-acetyl-d-glucosamine	5.8853	6.41246	0.0130687	204.086	252.202	4.82635	HMDB0000215	C00140	Organic oxygen compounds	Organooxygen compounds	Carbohydrates and carbohydrate conjugates
M144T252	[M+H-CH4O]+	L-glutamic acid, dimethyl ester	1.39576	5.69153	0.0160014	144.064	252.279	1.00854			Organic acids and derivatives	Carboxylic acids and derivatives	Amino acids, peptides, and analogues
M100T57_2	[M+H]+	2-piperidone	1.24938	6.0347	0.0160571	100.075	56.587	4.59636	HMDB0011749	C10482	Organoheterocyclic compounds	Piperidines	Piperidinones
M204T304_1	[M+H]+	Acetylcarnitine	5.34878	0.402077	0.0202254	204.123	303.719	3.06868		C02571
M132T276	[M+H]+	Alanine betaine	1.07047	4.30517	0.0300681	132.101	276.063	2.62494			Organic acids and derivatives	Carboxylic acids and derivatives	Amino acids, peptides, and analogues
M791T38	[M+H]+	2-oleoyl-1-stearoyl-sn-glycero-3-phosphoserine	4.55529	0.0258666	0.037549	790.572	38.159	0.724871	HMDB0010163		Lipids and lipid-like molecules	Glycerophospholipids	Glycerophosphoserines
M162T360_2	[M+H]+	Carnitine	4.48459	1.73674	0.0435018	162.113	360.375	1.32331	HMDB0000062	C00318	Organic nitrogen compounds	Organonitrogen compounds	Quaternary ammonium salts
M793T137	[M+Na]+	1-hexadecyl-2-(8z,11z,14z-eicosatrienoyl)-sn-glycero-3-phosphocholine	16.6982	0.0177099	0.0451979	792.589	136.763	0.947873			Lipids and lipid-like molecules	Glycerophospholipids	Glycerophosphocholines
M793T38	[M+H]+	1-o-hexadecyl-2-o-(4z,7z,10z,13z,16z,19z-docosahexaenoyl)-sn-glyceryl-3-phosphorylcholine	9.45468	0.0264193	0.0460637	792.588	38.487	3.3091	HMDB0013409		Lipids and lipid-like molecules	Glycerophospholipids	Glycerophosphocholines
M835T137	[M+H]+	1-stearoyl-2-docosahexaenoyl-sn-glycero-3-phosphocholine	2.0235	0.0399632	0.0471083	834.596	136.626	3.12835	HMDB0008057		Lipids and lipid-like molecules	Glycerophospholipids	Glycerophosphocholines
M785T141	[M+H]+	Arachidonoylthiophosphorylcholine	2.85026	0.104289	0.0653307	784.581	140.95	7.32509			Organic nitrogen compounds	Organonitrogen compounds	Quaternary ammonium salts
M704T178	[M+H]+	Palmitoyl sphingomyelin	2.71708	0.405755	0.0672382	703.573	177.988	3.82958	HMDB0061712		Lipids and lipid-like molecules	Sphingolipids	Phosphosphingolipids
M707T147	[M+H]+	1-palmitoyl-2-myristoyl-sn-glycero-3-phosphocholine	3.96785	0.103364	0.0826298	706.537	146.858	0.315315	HMDB0007965		Lipids and lipid-like molecules	Glycerophospholipids	Glycerophosphocholines
M335T437	[M+H]+	(2s,3s)-3,5,7-trihydroxy-6-methyl-2-(3,4,5-trihydroxyphenyl)-2,3-dihydrochromen-4-one	4.14317	2.45817	0.0833874	335.074	436.889	1.03646			Phenylpropanoids and polyketides	Flavonoids	Flavans
M864T171	[M+H]+	Ubiquinone-10	2.56412	0.00644683	0.085412	863.696	170.916	5.04221	HMDB0001072	C11378	Lipids and lipid-like molecules	Prenol lipids	Quinone and hydroquinone lipids
M679T148	[M+H]+	1-palmitoyl-2-lauroyl-sn-glycero-3-phosphorylcholine	2.4083	0.131185	0.0892341	678.505	148.216	1.62039			Lipids and lipid-like molecules	Glycerophospholipids	Glycerophosphocholines
M194T330	[M+H]+	1-(1',3'-benzodioxol-5'-yl)-2-butanamine	0.511318	0.795661	0.0257205	194.116	330.108	3.16192
M341T34	[M+H]+	11-hexadecenoic acid, 16-[[(ethylamino)carbonyl]amino]-, (11z)-	0.432906	1.00607	0.946424	341.303	34.1225	1.0615			Lipids and lipid-like molecules	Fatty Acyls	Fatty acids and conjugates
M480T179	[M+H]+	1-(1z-hexadecenyl)-sn-glycero-3-phosphocholine	0.500024	0.0338539	0.060358	480.342	178.936	7.01999	HMDB0010407		Lipids and lipid-like molecules	Glycerophospholipids	Glycerophosphocholines
M777T39	[M+H]+	1-(1z-octadecenyl)-2-(4z,7z,10z,13z,16z,19z-docosahexaenoyl)-sn-glycero-3-phosphoethanolamine	0.306045	1.34563	0.0743923	776.56	38.5655	2.29444
M72T303	[M+H-NH3]+	1,2-diamino-2-methylpropane	0.588387	4.11954	0.00393713	72.0801	302.682	5.91889			Organic nitrogen compounds	Organonitrogen compounds	Amines
M535T32	[M+Na]+	1,2-dimyristin	0.674027	0.141263	0.0585362	535.43	32.462	3.89694			Lipids and lipid-like molecules	Glycerolipids	Diradylglycerols
M495T32_2	[M+H-H2O]+	1,2-dimyristoyl-sn-glycerol	0.943969	0.209024	0.0486815	495.439	32.073	1.53219	HMDB0007008		Lipids and lipid-like molecules	Glycerolipids	Diradylglycerols
M767T37	[M+Na]+	1,2-dioleoyl-sn-glycero-3-phosphoethanolamine	0.886912	5.32577	0.000505587	766.533	37.265	3.56663	HMDB0009059		Lipids and lipid-like molecules	Glycerophospholipids	Glycerophosphoethanolamines
M743T40	[M+Na]+	1,2-dipalmitoyl-sn-glycero-3-phosphoethanolamine-n,n-dimethyl	0.363367	0.612518	0.192836	742.535	39.672	2.95977	HMDB0010566		Lipids and lipid-like molecules	Glycerophospholipids	Glycerophosphoethanolamines
M275T308	[M+H-2H2O+4i]+	1,6-dibromo-1,6-dideoxy-d-mannitol	0.289917	2.36341	0.0431067	274.908	307.749	0.374782		C13522	Organohalogen compounds	Halohydrins	Bromohydrins
M102T400	[M+H]+	1-aminocyclopropanecarboxylic acid	0.456074	1.23192	0.705614	102.054	400.058	1.43124	HMDB0036458	C01234	Organic acids and derivatives	Carboxylic acids and derivatives	Amino acids, peptides, and analogues
M242T48_2	[M+H]+	1-hexadecylamine	3.08461	0.956034	0.38803	242.285	47.963	1.53424			Organic nitrogen compounds	Organonitrogen compounds	Amines
M482T196	[M+H]+	1-hexadecyl-sn-glycero-3-phosphocholine	0.681013	0.075951	0.139807	482.358	195.635	1.21918			Lipids and lipid-like molecules	Glycerophospholipids	Glycerophosphocholines
M170T468	[M+H]+	1-methyl-l-histidine	0.67962	5.2409	0.0906283	170.091	467.807	2.75325	HMDB0000001	C01152	Organic acids and derivatives	Carboxylic acids and derivatives	Amino acids, peptides, and analogues
M468T196	[M+H]+	1-myristoyl-sn-glycero-3-phosphocholine	0.274438	0.250614	0.0948011	468.306	195.635	4.22394	HMDB0010379		Lipids and lipid-like molecules	Glycerophospholipids	Glycerophosphocholines
M184T470	[M+H-C21H40O3]+	1-o-hexadecyl-2-o-acetyl-sn-glyceryl-3-phosphorylcholine	0.225295	0.494247	0.363591	184.072	470.27	9.71117	HMDB0062195		Lipids and lipid-like molecules	Glycerophospholipids	Glycerophosphocholines
M733T39	[M+H]+	1-oleoyl-2-myristoyl-sn-glycero-3-phosphocholine	0.640056	0.766139	0.533273	732.548	38.945	4.91615	HMDB0008097		Lipids and lipid-like molecules	Glycerophospholipids	Glycerophosphocholines
M480T195	[M+H]+	1-oleoyl-sn-glycero-3-phosphoethanolamine	0.120179	1.31862	0.543533	480.305	194.549	0.669762	HMDB0011506		Lipids and lipid-like molecules	Glycerophospholipids	Glycerophosphoethanolamines
M313T34_1	[M+H-C18H32O2]+	1-palmitoyl-2-linoleoyl-rac-glycerol	0.730361	0.939312	0.515448	313.273	34.0025	2.79255			Lipids and lipid-like molecules	Fatty Acyls	Lineolic acids and derivatives
M759T39	[M+H]+	1-palmitoyl-2-linoleoyl-sn-glycero-3-phosphocholine	0.849119	0.844656	0.678772	758.565	38.655	1.88446	HMDB0007973		Lipids and lipid-like molecules	Glycerophospholipids	Glycerophosphocholines
M741T39	[M+Na]+	1-palmitoyl-2-oleoyl-sn-glycero-3-phosphoethanolamine	0.414953	0.611844	0.100008	740.519	38.714	1.63232	HMDB0008927		Lipids and lipid-like molecules	Glycerophospholipids	Glycerophosphoethanolamines
M331T36	[M+H]+	1-palmitoylglycerol	0.610528	1.20935	0.00571654	331.283	35.984	0.937968			Lipids and lipid-like molecules	Glycerolipids	Monoradylglycerols
M496T192	[M+H]+	1-palmitoyl-sn-glycero-3-phosphocholine	0.58502	0.219606	0.130981	496.337	191.868	5.61773	HMDB0010382		Lipids and lipid-like molecules	Glycerophospholipids	Glycerophosphocholines
M524T186	[M+H]+	1-stearoyl-2-hydroxy-sn-glycero-3-phosphocholine	0.366356	0.141581	0.120826	524.368	186.429	2.86493	HMDB0010384	C04230	Lipids and lipid-like molecules	Glycerophospholipids	Glycerophosphocholines
M745T145	[M+H]+	1-stearoyl-2-linoleoyl-sn-glycero-3-phosphoethanolamine	0.569028	1.18602	0.542884	744.552	144.676	1.39314	HMDB0008994		Lipids and lipid-like molecules	Glycerophospholipids	Glycerophosphoethanolamines
M789T142	[M+H]+	1-Stearoyl-2-oleoyl-sn-glycerol 3-phosphocholine (SOPC)	1.54917	0.338711	0.176501	788.611	141.805	3.51708
M367T27_2	[M+H-2H2O]+	25-hydroxycholesterol	0.503731	0.673335	0.17245	367.334	27.371	0.928105		C15519	Lipids and lipid-like molecules	Steroids and steroid derivatives	Cholestane steroids
M228T205	[M+H]+	2'-deoxycytidine	0.142024	2.75038	0.0102267	228.097	204.576	0.840764	HMDB0000014	C00881	Nucleosides, nucleotides, and analogues	Pyrimidine nucleosides	Pyrimidine 2'-deoxyribonucleosides
M162T79	[M+H-C7H14]+	2-heptyl-4-hydroxyquinoline n-oxide	0.174252	1.69995	0.0930245	162.054	78.5775	4.58969		C04284	Organoheterocyclic compounds	Quinolines and derivatives	4-hydroxy-2-alkylquinolines
M198T319	[M+H]+	2-hydroxyatrazine	0.167552	2.42236	0.030312	198.147	319.312	2.27629	HMDB0062766	C06552	Organoheterocyclic compounds	Triazines	1,3,5-triazines
M246T238	[M+H]+	2-methylbutyryl-l-carnitine	3.39776	0.699066	0.639254	246.17	238.327	6.86434			Lipids and lipid-like molecules	Fatty Acyls	Fatty acid esters
M761T143	[M+H]+	2-oleoyl-1-palmitoyl-sn-glycero-3-phosphocholine	3.65814	0.288932	0.149175	760.584	142.952	2.32551	HMDB0007972		Lipids and lipid-like molecules	Glycerophospholipids	Glycerophosphocholines
M262T303	[M+H]+	(2r)-3-hydroxyisovaleroylcarnitine	0.487001	1.37178	0.619393	262.164	302.565	1.25676			Lipids and lipid-like molecules	Fatty Acyls	Fatty acid esters
M160T296	[M+H]+	3-dehydrocarnitine	0.157453	0.724788	0.599994	160.096	296.344	6.18754	HMDB0012154	C02636	Organic acids and derivatives	Keto acids and derivatives	Short-chain keto acids and derivatives
M248T320	[M+H]+	3-hydroxybutyrylcarnitine	0.625073	1.01034	0.987053	248.149	320.333	4.39394	HMDB0062735		Lipids and lipid-like molecules	Fatty Acyls	Fatty acid esters
M478T196	[M+NH4]+	4-[5-[[4-[5-[acetyl(hydroxy)amino]pentylamino]-4-oxobutanoyl]-hydroxyamino]pentylamino]-4-oxobutanoic acid	0.184829	1.10419	0.809846	478.29	196.359	1.51466			Lipids and lipid-like molecules	Fatty Acyls	Fatty amides
M365T444	[M+Na]+	4.beta.-galactobiose	0.627302	1.4951	0.528929	365.104	444.494	3.88761			Organic oxygen compounds	Organooxygen compounds	Carbohydrates and carbohydrate conjugates
M102T360	[M+H-CH2O2]+	4-hydroxy-l-isoleucine	0.183189	1.36311	0.404453	102.09	360.211	3.67107			Organic acids and derivatives	Carboxylic acids and derivatives	Amino acids, peptides, and analogues
M121T187	[M+H-H2O]+	4-imidazoleacrylic acid	0.37359	3.09429	0.123885	121.039	187.109	5.49814	HMDB0000301	C00785	Organoheterocyclic compounds	Azoles	Imidazoles
M232T52	[M+H]+	4-methyl-.alpha.-pyrrolidinobutiophenone	0.434488	1.00996	0.957087	232.168	52.24	3.38694			Organic oxygen compounds	Organooxygen compounds	Carbonyl compounds
M140T476_2	[M+H]+	4-nitrophenol	0.233518	2.85995	0.0268159	140.054	475.944	1.49367	HMDB0001232	C00870	Benzenoids	Phenols	Nitrophenols
M148T51	[M+H-2H2O]+	4-pyridoxic acid	0.164681	2.15818	0.175323	148.038	50.9265	0.67481	HMDB0000017	C00847	Organoheterocyclic compounds	Pyridines and derivatives	Pyridinecarboxylic acids and derivatives
M298T195	[M+H]+	7-methylguanosine	0.0776686	0.997124	0.996538	298.113	194.911	0.755858	HMDB0001107	C20674
M146T377_2	[M]+	Acetylcholine	3.25804	1.24449	0.701487	146.118	377.27	1.06546	HMDB0000895	C01996	Organic nitrogen compounds	Organonitrogen compounds	Quaternary ammonium salts
M244T416	[M+H]+	Agomelatine	0.472702	0.462089	0.291448	244.139	416.244	0.1601	HMDB0015636		Organic acids and derivatives	Carboxylic acids and derivatives	Carboxylic acid derivatives
M90T349	[M+H]+	Alanine	0.231004	3.60671	0.000625929	90.0537	348.671	9.20392	HMDB0062251	C00041
M189T322	[M+H]+	.alpha.-ethyltryptamine	0.0773505	1.05801	0.907177	189.122	321.576	3.83372			Organoheterocyclic compounds	Indoles and derivatives	Indoles
M729T79	[M+H]+	.alpha.-galactosyl-n-stearoylsphingosine	0.692969	0.922156	0.8863	728.599	78.761	0.82998			Lipids and lipid-like molecules	Sphingolipids	Glycosphingolipids
M136T49_2	[M+H]+	Amphetamine	0.202337	0.78625	0.258088	136.111	48.654	0.737883	HMDB0014328	C07514	Benzenoids	Benzene and substituted derivatives	Phenethylamines
M94T49	[M+H]+	Aniline	0.215749	1.09051	0.331563	94.0642	48.6185	4.57703	HMDB0003012	C00292	Benzenoids	Benzene and substituted derivatives	Aniline and substituted anilines
M356T54	[M+H]+	Arachidoyl ethanolamide	0.14681	0.611856	0.186724	356.351	53.962	0.312467			Organic nitrogen compounds	Organonitrogen compounds	Amines
M158T53	[M+H-NH3]+	Arginine	0.152525	0.636964	0.263118	158.116	53.282	7.13188	HMDB0000517	C00062	Organic acids and derivatives	Carboxylic acids and derivatives	Amino acids, peptides, and analogues
M167T127	[M+H-C2H3NO]+	Bendiocarb	0.185624	1.11655	0.828929	167.091	127.276	2.95018		C14433
M304T120	[M]+	Benzalkonium chloride (c12)	0.259224	1.55399	0.589544	304.299	119.576	3.92509		C06523	Benzenoids	Benzene and substituted derivatives	Phenylmethylamines
M184T374	[M+H]+	Benzyl alcohol, p-fluoro-.alpha.-[1-(methylamino)ethyl]-, erythro-(.+/-.)-	0.167576	1.17747	0.74979	184.132	374.36	4.36271			Benzenoids	Benzene and substituted derivatives	Phenylpropanes
M405T39	[2M+H]+	Bergaptol	0.205819	0.810407	0.400062	405.051	39.241	0.264468	HMDB0013679	C00758	Phenylpropanoids and polyketides	Coumarins and derivatives	Furanocoumarins
M357T124	[M+H]+	.beta.-estradiol 17-valerate	0.134389	5.96604	0.142732	357.231	123.679	1.12942		C12859	Lipids and lipid-like molecules	Steroids and steroid derivatives	Steroid esters
M118T273_2	[M+H]+	Betaine	5.32843	1.8692	0.188814	118.086	272.58	2.64584	HMDB0000043	C00719	Organic acids and derivatives	Carboxylic acids and derivatives	Amino acids, peptides, and analogues
M288T38	[M+H]+	C17-sphinganine	0.703142	1.9223	0.020594	288.289	37.9615	3.69871			Organic nitrogen compounds	Organonitrogen compounds	Amines
M393T34	[M+H]+	Chenodeoxycholate	0.579073	1.60054	0.0836588	393.285	34.133	4.27311	HMDB0000518	C02528	Lipids and lipid-like molecules	Steroids and steroid derivatives	Bile acids, alcohols and derivatives
M369T32	[M+H-H2O]+	Cholesterol	0.629897	0.721757	0.167614	369.35	31.898	4.73665	HMDB0000067	C00187	Lipids and lipid-like molecules	Steroids and steroid derivatives	Cholestane steroids
M104T386	[M]+	Choline	1.84478	1.93568	0.169944	104.106	385.546	2.15155	HMDB0000097	C00114	Organic nitrogen compounds	Organonitrogen compounds	Quaternary ammonium salts
M263T394	[M+H]+	Cinoxacin	0.417084	3.01859	0.0074381	263.06	393.64	1.21332	HMDB0014965	C08052	Organoheterocyclic compounds	Diazanaphthalenes	Benzodiazines
M132T348_2	[M+H]+	Creatine	0.878042	2.9035	0.000230843	132.076	348.476	2.92365	HMDB0000064	C00300	Organic acids and derivatives	Carboxylic acids and derivatives	Amino acids, peptides, and analogues
M114T167_2	[M+H]+	Creatinine	2.13091	1.5931	0.369267	114.066	166.931	4.23252	HMDB0000562	C00791	Organic acids and derivatives	Carboxylic acids and derivatives	Amino acids, peptides, and analogues
M198T334	[M+H]+	Creatinol o-phosphate	0.534239	2.83631	0.00996182	198.069	334.491	0.27053			Organic acids and derivatives	Organic phosphoric acids and derivatives	Phosphate esters
M255T52	[M+H]+	Daidzein	0.115782	0.951675	0.942848	255.065	51.922	3.28651	HMDB0003312	C10208	Phenylpropanoids and polyketides	Isoflavonoids	Isoflav-2-enes
M316T189	[M+H]+	Decanoyl-l-carnitine	0.0777149	2.23497	0.141377	316.247	189.112	4.35058	HMDB0062631		Lipids and lipid-like molecules	Fatty Acyls	Fatty acid esters
M111T81	[M+H-CH5O5P]+	D-erythro-imidazolylglycerol phosphate	0.573225	3.32583	0.147243	111.054	80.574	9.80385		C04666	Organic acids and derivatives	Organic phosphoric acids and derivatives	Phosphate esters
M387T48	[M+H]+	Dexanabinol	0.0892569	1.37664	0.259668	387.308	47.5165	0.931885			Organoheterocyclic compounds	Benzopyrans	1-benzopyrans
M344T79	[M+H]+	Dibucaine	0.367299	2.54184	0.0243746	344.226	79.279	3.82329	HMDB0014668	C07879	Organoheterocyclic compounds	Quinolines and derivatives	Quinolones and derivatives
M279T48_2	[M+H]+	Dibutyl phthalate	0.551015	1.01369	0.58027	279.158	47.942	3.00449	HMDB0033244	C14214	Benzenoids	Benzene and substituted derivatives	Benzoic acids and derivatives
M240T216	[M+H]+	Diethyl 2,4-dimethylpyrrole-3,5-dicarboxylate	0.20876	1.66607	0.36958	240.101	216.231	2.60238			Organoheterocyclic compounds	Pyrroles	Pyrrole carboxylic acids and derivatives
M276T229	[M+H]+	Dimethenamid	0.167474	1.80923	0.192152	276.1	228.786	1.00109		C18499
M247T285	[M+H]+	Dimethylallyl pyrophosphate	0.497716	0.51442	0.0476045	247.003	284.54	2.20142	HMDB0001120	C00235	Lipids and lipid-like molecules	Prenol lipids	Isoprenoid phosphates
M391T31	[M+H]+	Dioctyl phthalate	0.26399	2.51234	0.33235	391.282	31.145	5.11174		C14227	Benzenoids	Benzene and substituted derivatives	Benzoic acids and derivatives
M147T380	[M+H]+	DL-glutamine	0.409276	4.5516	0.007626	147.076	379.515	3.08445		C00303	Organic acids and derivatives	Carboxylic acids and derivatives	Amino acids, peptides, and analogues
M116T317	[M+H]+	DL-proline	0.555904	1.87865	0.0780339	116.07	316.984	5.19276	HMDB0000162	C00148	Organic acids and derivatives	Carboxylic acids and derivatives	Amino acids, peptides, and analogues
M120T371	[M+H]+	DL-threonine	0.256751	3.28395	0.000159975	120.064	371.487	2.44336	HMDB0000167	C00188	Organic acids and derivatives	Carboxylic acids and derivatives	Amino acids, peptides, and analogues
M151T146	[M+H]+	D-xylose	0.174281	0.741987	0.469143	151.06	145.619	4.98142	HMDB0060254	C00181	Organic oxygen compounds	Organooxygen compounds	Carbohydrates and carbohydrate conjugates
M143T333	[M+H]+	Ectoine	0.282454	1.91305	0.320415	143.08	333.483	5.74803		C06231	Organic acids and derivatives	Carboxylic acids and derivatives	Amino acids, peptides, and analogues
M338T34	[M+H]+	Erucamide	2.11902	1.08669	0.850914	338.341	34.023	2.91202			Lipids and lipid-like molecules	Fatty Acyls	Fatty amides
M399T282	[M+H+2i]+	Ethiprole	0.448431	0.988222	0.937978	398.974	282.287	0.95557		C18552	Organoheterocyclic compounds	Azoles	Pyrazoles
M274T59	[M+H]+	Fenpropidin	0.637202	0.714145	0.199211	274.273	58.6045	5.00509		C18726	Benzenoids	Benzene and substituted derivatives	Phenylpropanes
M245T404	[M+H]+	Glu-Pro	0.694576	2.66997	0.0254058	245.105	403.711	4.44986	HMDB0028827		Organic acids and derivatives	Carboxylic acids and derivatives	Amino acids, peptides, and analogues
M171T476	[M+H]+	Glyceraldehyde, 3-(dihydrogen phosphate)	0.549493	3.3696	0.0305536	171.013	475.697	4.91691	HMDB0001112	C00661	Organic oxygen compounds	Organooxygen compounds	Carbohydrates and carbohydrate conjugates
M258T386	[M+H]+	Glycerophosphocholine	16.4172	2.02166	0.141127	258.111	385.546	0.511703	HMDB0000086	C00670	Lipids and lipid-like molecules	Glycerophospholipids	Glycerophosphocholines
M259T281_2	[M+H]+	Glycerophosphorylcholine	0.432707	0.940913	0.730433	258.996	281.371	3.3097			Lipids and lipid-like molecules	Glycerophospholipids	Glycerophosphocholines
M190T261	[M+2H]2+	Gly-Phe-Arg	0.068883	0.934342	0.814316	190.088	261.189	7.53664			Organic acids and derivatives	Carboxylic acids and derivatives	Amino acids, peptides, and analogues
M130T201	[M+H-C2H7N]+	Gramine	0.264967	2.14966	0.102008	130.049	200.844	2.78275	HMDB0035762	C08304	Organoheterocyclic compounds	Indoles and derivatives	Indoles
M288T57	[M+H]+	Heptadecasphinganine	1.2411	0.77017	0.129662	288.289	57.342	4.18539			Organic nitrogen compounds	Organonitrogen compounds	Amines
M260T222	[M+H]+	Hexanoyl-l-carnitine	0.488465	0.928309	0.917313	260.185	221.68	4.17669	HMDB0000756		Lipids and lipid-like molecules	Fatty Acyls	Fatty acid esters
M175T53	[M+H]+	Indole-3-acetamide	0.448735	4.4938	0.0312542	175.086	52.981	2.00595	HMDB0029739	C02693	Organoheterocyclic compounds	Indoles and derivatives	Indoles
M130T49	[M+H-CH2O2]+	Indoleacetic acid	0.303779	1.9506	0.0316548	130.064	48.7275	0.217358	HMDB0000197	C00954	Organoheterocyclic compounds	Indoles and derivatives	Indolyl carboxylic acids and derivatives
M137T214	[M+H-C5H8O4]+	Inosine	0.510333	0.69195	0.198632	137.045	214.453	3.14347	HMDB0000195	C00294
M420T453	[M]+	Isorhapontin	0.355936	1.39338	0.519488	420.161	453.348	3.32861		C10266	Phenylpropanoids and polyketides	Stilbenes	Stilbene glycosides
M187T239	[M+H-C3H9N]+	Isovaleryl-l-carnitine	0.372247	0.712288	0.649109	187.095	239	1.82561			Lipids and lipid-like molecules	Fatty Acyls	Fatty acid esters
M175T476	[M+H]+	Juglone	0.387876	2.94816	0.0250361	175.022	476.015	5.89394	HMDB0030773	C03840	Benzenoids	Naphthalenes	Naphthoquinones
M343T167	[M]+	Lauramidopropylbetaine	0.0533141	1.63445	0.148363	343.293	166.951	3.97044			Organic acids and derivatives	Carboxylic acids and derivatives	Amino acids, peptides, and analogues
M344T180	[M+H]+	Lauroyl-l-carnitine	0.1144	2.1619	0.0842431	344.278	180.452	2.04198	HMDB0002250		Lipids and lipid-like molecules	Fatty Acyls	Fatty acid esters
M323T355	[2M+H]+	L-carnitine	1.10756	1.90701	0.284002	323.216	355.033	3.24327	HMDB0062496	C00318	Organic nitrogen compounds	Organonitrogen compounds	Quaternary ammonium salts
M156T469	[M+H-C3H5ON]+	L-carnosine	0.724477	6.21262	0.0690631	156.076	468.889	3.34058	HMDB0000033	C00386	Organic acids and derivatives	Peptidomimetics	Hybrid peptides
M214T121	[M+2H]2+	L-cysteine-glutathione disulfide	0.340312	4.29268	0.0290315	214.031	120.936	4.29865			Organic acids and derivatives	Carboxylic acids and derivatives	Amino acids, peptides, and analogues
M427T44	[M+H]+	Leupeptin	0.139653	1.9928	0.038078	427.301	43.975	3.78839	HMDB0001190	C01591	Organic acids and derivatives	Carboxylic acids and derivatives	Amino acids, peptides, and analogues
M229T241	[M+H]+	Leu-Pro	0.320247	0.541065	0.0787282	229.153	240.909	1.28273			Organic acids and derivatives	Carboxylic acids and derivatives	Amino acids, peptides, and analogues
M276T402	[M+H]+	L-glutarylcarnitine	0.74065	4.20489	0.0279782	276.143	401.744	3.22076	HMDB0013130		Lipids and lipid-like molecules	Fatty Acyls	Fatty acid esters
M190T40	[M+H]+	L-homocitrulline	0.154179	0.970443	0.86005	190.142	39.6945	3.11773	HMDB0000679	C02427	Organic acids and derivatives	Carboxylic acids and derivatives	Amino acids, peptides, and analogues
M150T295_2	[M+H]+	L-methionine	0.362278	4.66159	0.00377835	150.057	294.852	4.83912	HMDB0000696	C00073	Organic acids and derivatives	Carboxylic acids and derivatives	Amino acids, peptides, and analogues
M708T507	[M+H]+	Lnnt	0.138801	3.97826	0.0208445	708.252	507.192	3.77615			Organic oxygen compounds	Organooxygen compounds	Carbohydrates and carbohydrate conjugates
M400T171	[M+H]+	L-palmitoylcarnitine	0.17538	0.566226	0.185819	400.341	170.986	1.65843	HMDB0000222	C02990	Lipids and lipid-like molecules	Fatty Acyls	Fatty acid esters
M218T279	[M+H]+	L-propionylcarnitine	2.68249	0.958186	0.949049	218.139	278.752	0.348286	HMDB0062514		Lipids and lipid-like molecules	Fatty Acyls	Fatty acid esters
M130T400	[M+H]+	L-pyroglutamic acid	1.17515	1.30753	0.633654	130.049	399.798	3.87298	HMDB0000267	C01879	Organic acids and derivatives	Carboxylic acids and derivatives	Amino acids, peptides, and analogues
M407T303_2	[2M+H]+	L-tryptophanamide	0.321651	0.175142	0.216475	407.237	303.447	2.53702		C00977	Organoheterocyclic compounds	Indoles and derivatives	Tryptamines and derivatives
M130T309	[M+H-NH3]+	Lysine	0.134377	1.84089	0.0888243	130.085	308.995	1.94235	HMDB0000182	C00047	Organic acids and derivatives	Carboxylic acids and derivatives	Amino acids, peptides, and analogues
M231T375	[M+2H]2+	Lys-Trp-Lys	0.576482	11.1124	0.000396596	231.169	374.557	1.1303			Organic acids and derivatives	Carboxylic acids and derivatives	Amino acids, peptides, and analogues
M248T392	[M+H]+	Malonyl-l-carnitine	0.245346	0.994092	0.992389	248.112	392.266	6.77544	HMDB0062592		Lipids and lipid-like molecules	Fatty Acyls	Fatty acid esters
M527T461	[M+Na]+	Maltotriose	0.203745	1.7713	0.424054	527.155	461.166	3.4916	HMDB0001262	C01835	Organic oxygen compounds	Organooxygen compounds	Carbohydrates and carbohydrate conjugates
M255T294	[M+Na]+	Melatonin	0.41742	2.49698	0.0753471	255.09	294.375	3.7436	HMDB0001389	C01598	Organoheterocyclic compounds	Indoles and derivatives	Indoles
M360T444	[M+NH4]+	Melibiose	0.484411	1.47824	0.548561	360.149	444.494	6.07437	HMDB0000048	C05402	Organic oxygen compounds	Organooxygen compounds	Carbohydrates and carbohydrate conjugates
M149T23	[M+H-C4H10O]+	Monoisobutyl phthalate	0.529656	1.05904	0.622154	149.022	23.3275	4.29088	HMDB0002056		Benzenoids	Benzene and substituted derivatives	Benzoic acids and derivatives
M258T142	[M+H]+	Myristamine oxide	0.37048	0.480764	0.124832	258.278	141.857	4.90577			Organic nitrogen compounds	Organonitrogen compounds	Aminoxides
M372T175	[M+H]+	Myristoyl-l-carnitine	0.183254	1.67942	0.264573	372.31	174.949	0.0451874	HMDB0005066		Lipids and lipid-like molecules	Fatty Acyls	Fatty acid esters
M811T74	[M+H]+	N-(15z-tetracosenoyl)-1-.beta.-galactosylsphing-4-enine	0.196485	0.793436	0.349372	810.674	74.0625	5.09489			Lipids and lipid-like molecules	Sphingolipids	Glycosphingolipids
M327T79	[M+H-NH3]+	N-(1-amino-3,3-dimethyl-1-oxobutan-2-yl)-1-pentyl-1h-indole-3-carboxamide	0.205329	2.17603	0.0294892	327.2	78.9	0.897583			Organic acids and derivatives	Carboxylic acids and derivatives	Amino acids, peptides, and analogues
M384T428	[M+H]+	N-acetyl-d-lactosamine	0.755066	5.13756	0.00926479	384.149	427.983	2.91627	HMDB0006583	C00611	Lipids and lipid-like molecules	Fatty Acyls	Fatty acyl glycosides
M157T295	[M+H-H2O]+	N-.alpha.-acetyl-l-ornithine	0.240022	1.64352	0.432843	157.096	294.986	6.62264	HMDB0003357	C00437	Organic acids and derivatives	Carboxylic acids and derivatives	Amino acids, peptides, and analogues
M110T469	[M+H-C6H10O4]+	N-.alpha.-(tert-butoxycarbonyl)-l-histidine	0.439566	5.91246	0.0748452	110.07	468.822	6.35587			Organic acids and derivatives	Carboxylic acids and derivatives	Amino acids, peptides, and analogues
M788T174	[M+H]+	N-docosanoyl-4-sphingenyl-1-o-phosphorylcholine	0.153735	1.28622	0.386252	787.664	174.172	7.24974	HMDB0012103		Lipids and lipid-like molecules	Sphingolipids	Phosphosphingolipids
M344T238	[M+NH4]+	Neohesperidose	0.158829	1.04428	0.941988	344.136	238.333	2.61452		C08244	Lipids and lipid-like molecules	Fatty Acyls	Fatty acyl glycosides
M123T63_2	[M+H]+	Niacinamide	1.03984	1.06615	0.869547	123.055	62.7915	0.347437	HMDB0001406	C00153	Organoheterocyclic compounds	Pyridines and derivatives	Pyridinecarboxylic acids and derivatives
M155T299	[M+H-C6H5ClO2N2]+	Niclosamide	0.3471	0.802725	0.770911	155.009	299.499	5.96078	HMDB0015679		Benzenoids	Benzene and substituted derivatives	Anilides
M648T182	[M+H]+	N-lauroyl-d-erythro-sphingosylphosphorylcholine	0.55223	0.391103	0.140627	647.508	181.766	6.83335	HMDB0012096		Lipids and lipid-like molecules	Sphingolipids	Phosphosphingolipids
M108T48	[M+H]+	N-methylaniline	0.210529	1.05522	0.530345	108.079	48.2155	3.74314		C02299	Organic nitrogen compounds	Organonitrogen compounds	Amines
M204T105	[M+H-C8H15NO6]+	N,n'-diacetylchitobiose	1.03431	1.66159	0.535685	204.086	105.493	6.70031	HMDB0003556	C01674	Organic oxygen compounds	Organooxygen compounds	Carbohydrates and carbohydrate conjugates
M122T49	[M+H]+	N,n-dimethylaniline	0.201741	1.09243	0.204911	122.095	48.532	5.31755	HMDB0001020	C02846	Organic nitrogen compounds	Organonitrogen compounds	Amines
M732T177	[M+H]+	N-(octadecanoyl)sphing-4-enine-1-phosphocholine	0.866903	1.44384	0.334578	731.605	176.528	1.87985	HMDB0001348	C00550	Lipids and lipid-like molecules	Sphingolipids	Phosphosphingolipids
M254T202	[M+H-H2O]+	Normorphine	0.1019	1.63839	0.320931	254.117	201.905	0.346156		C11785
M160T227	[M+H]+	Norvaline betaine	0.138128	1.41195	0.532082	160.132	226.786	2.18596			Organic acids and derivatives	Carboxylic acids and derivatives	Amino acids, peptides, and analogues
M539T35	[M+H]+	N-palmitoyl-d-sphingosine	0.538833	1.44773	0.238085	538.518	34.729	1.5943	HMDB0004949		Lipids and lipid-like molecules	Sphingolipids	Ceramides
M319T40	[M+H]+	N-phenylacetyl-l-prolylglycine ethyl ester	0.195935	0.67454	0.107811	319.165	40.0715	0.100179			Organic acids and derivatives	Carboxylic acids and derivatives	Amino acids, peptides, and analogues
M816T173	[M+H]+	N-tetracosanoyl-4-sphingenyl-1-o-phosphorylcholine	0.28572	0.767056	0.236899	815.691	172.896	6.77336			Lipids and lipid-like molecules	Sphingolipids	Phosphosphingolipids
M153T81	[M+H]+	Nudifloramide	0.625136	0.738698	0.719616	153.065	81.016	3.52628	HMDB0004193	C05842	Organoheterocyclic compounds	Pyridines and derivatives	Pyridinecarboxylic acids and derivatives
M288T201	[M+H]+	Octanoylcarnitine	0.169548	0.989506	0.986396	288.216	201.433	4.58951	HMDB0000791		Lipids and lipid-like molecules	Fatty Acyls	Fatty acid esters
M391T33	[M+H]+	Octyl-3,5-di-tert-butyl-4-hydroxyhydrocinnamate	0.245379	0.330527	0.0899515	391.338	32.913	6.53162			Lipids and lipid-like molecules	Fatty Acyls	Fatty alcohol esters
M282T35	[M+H]+	Oleamide	0.210571	0.879602	0.639152	282.278	34.763	8.96194	HMDB0002117	C19670	Lipids and lipid-like molecules	Fatty Acyls	Fatty amides
M196T476	[M+H-H2O]+	Omethoate	0.215322	3.16913	0.0339899	196.026	475.798	2.90261		C18662	Organic acids and derivatives	Carboxylic acids and derivatives	Carboxylic acid derivatives
M735T145	[M+H]+	PC(16:0/16:0)	1.44043	0.490533	0.204461	734.566	145.298	3.28127	HMDB0000564	C00157	Lipids and lipid-like molecules	Glycerophospholipids	Glycerophosphocholines
M241T374	[M+H]+	Pheniramine	0.56395	1.27133	0.669195	241.154	374.123	0.449147	HMDB0015557		Organoheterocyclic compounds	Pyridines and derivatives	Pheniramines
M103T264	[M+H-H2O]+	Phenylacetaldehyde	0.197798	5.44031	0.0394134	103.053	263.874	1.82978	HMDB0006236	C00601	Benzenoids	Benzene and substituted derivatives	Phenylacetaldehydes
M166T263	[M+H]+	Phenylalanine	0.97169	3.75327	0.0275774	166.085	262.509	3.56695	HMDB0000159	C00079	Organic acids and derivatives	Carboxylic acids and derivatives	Amino acids, peptides, and analogues
M376T34	[M+H]+	Pipamperone	0.376132	1.48982	0.0244787	376.258	34.293	2.60849			Organic oxygen compounds	Organooxygen compounds	Carbonyl compounds
M231T428	[M+H]+	Pro-Asp	0.121501	0.989366	0.948171	231.097	427.853	3.59894			Organic acids and derivatives	Carboxylic acids and derivatives	Amino acids, peptides, and analogues
M229T426	[M+H]+	Pro-hyp	0.114317	2.3986	0.213637	229.118	425.984	0.83071	HMDB0006695		Organic acids and derivatives	Carboxylic acids and derivatives	Amino acids, peptides, and analogues
M229T300	[M+H]+	Pro-leu	0.548852	0.786875	0.722921	229.154	299.937	6.29495			Organic acids and derivatives	Carboxylic acids and derivatives	Amino acids, peptides, and analogues
M284T140	[M+H-H2O]+	Pro-Trp	0.507534	0.305367	0.104189	284.293	139.665	5.55806	HMDB0000269	C00836	Organic nitrogen compounds	Organonitrogen compounds	Amines
M80T63	[M+H]+	Pyridine	0.204637	1.04351	0.817922	80.0487	62.647	7.047	HMDB0000926	C00747
M212T326	[M+NH4]+	(-)-quebrachitol	0.181376	3.82353	0.00375612	212.111	325.653	1.73045	HMDB0034221	C08257	Organic oxygen compounds	Organooxygen compounds	Alcohols and polyols
M146T52	[M+H]+	Quinolin-2-ol	0.649977	2.63089	0.232039	146.059	51.942	5.48945		C06415	Organoheterocyclic compounds	Quinolines and derivatives	Quinolones and derivatives
M505T461	[M+H]+	Raffinose	0.209022	2.03389	0.321415	505.173	461.166	3.63232	HMDB0003213	C00492	Organic oxygen compounds	Organooxygen compounds	Carbohydrates and carbohydrate conjugates
M232T256_1	[M+H]+	(r)-butyrylcarnitine	5.81587	0.753541	0.697835	232.155	256	2.45088	HMDB0002013		Lipids and lipid-like molecules	Fatty Acyls	Fatty acid esters
M140T324	[M+H-CH3O2N]+	Ronidazole	0.750523	0.268124	0.0621243	140.026	323.778	3.60781			Organoheterocyclic compounds	Azoles	Imidazoles
M215T476_2	[M+Na]+	Scopoletin	0.589892	2.68444	0.0355296	215.015	476.015	2.80172	HMDB0034344	C01752	Phenylpropanoids and polyketides	Coumarins and derivatives	Hydroxycoumarins
M298T95	[M+H]+	S-methyl-5'-thioadenosine	0.59518	5.2898	0.00124078	298.096	94.72	3.8867	HMDB0001173	C00170	Nucleosides, nucleotides, and analogues	5'-deoxyribonucleosides	5'-deoxy-5'-thionucleosides
M136T89	[M+H]+	S-methyl-l-cysteine	0.311414	0.738026	0.697537	136.038	88.7275	4.82758	HMDB0002108	C22040	Organic acids and derivatives	Carboxylic acids and derivatives	Amino acids, peptides, and analogues
M144T273	[M+H]+	Stachydrine	0.440246	1.29877	0.652716	144.101	273.128	0.19683	HMDB0004827	C10172	Organic acids and derivatives	Carboxylic acids and derivatives	Amino acids, peptides, and analogues
M428T164	[M+H]+	Stearoylcarnitine	0.2319	0.149161	0.0934519	428.371	164.391	1.02161	HMDB0000848		Lipids and lipid-like molecules	Fatty Acyls	Fatty acid esters
M126T297	[M+H]+	Taurine	1.49559	1.07763	0.903033	126.021	296.751	4.75451	HMDB0000251	C00245	Organic acids and derivatives	Organic sulfonic acids and derivatives	Organosulfonic acids and derivatives
M195T62	[M+H]+	Tetraethylene glycol	0.123081	1.55489	0.199735	195.122	61.987	0.691128	HMDB0094708		Organic oxygen compounds	Organooxygen compounds	Ethers
M637T32_2	[M+H]+	Thalsimine	0.188737	1.47067	0.703631	637.301	31.9605	6.89352		C09661
M371T81	[M+H]+	Thiophanate	0.233188	1.05801	0.80185	371.092	80.9585	4.11422		C18918
M127T97	[M+H]+	Thymine	0.0781083	1.12232	0.85948	127.05	97.1665	2.16261	HMDB0000262	C00178	Organoheterocyclic compounds	Diazines	Pyrimidines and pyrimidine derivatives
M870T73	[M+H]+	Tilmicosin	0.0558054	1.56819	0.400374	869.568	72.6825	2.29792			Organic oxygen compounds	Organooxygen compounds	Carbohydrates and carbohydrate conjugates
M230T39	[M+H]+	Trietazine	0.254093	1.29885	0.0520969	230.139	38.673	2.67438		C18814	Organoheterocyclic compounds	Triazines	Aminotriazines
M151T49_1	[M+H]+	Triethylene glycol	0.220496	0.847885	0.242397	151.095	49.293	2.83914			Organic oxygen compounds	Organooxygen compounds	Ethers
M76T330	[M+H]+	Trimethylamine n-oxide	0.50621	3.22342	0.0960045	76.0752	330.084	5.87225	HMDB0000925	C01104	Organic nitrogen compounds	Organonitrogen compounds	Aminoxides
M467T26	[M+H]+	Tyr-Glu-Arg	0.0939345	1.56532	0.0378308	467.203	26.3275	4.5772			Organic acids and derivatives	Carboxylic acids and derivatives	Amino acids, peptides, and analogues
M61T99	[M+H]+	Urea	0.718747	2.06574	0.112006	61.0392	99.241	5.93318	HMDB0000294	C00086	Organic acids and derivatives	Organic carbonic acids and derivatives	Ureas
M203T49	[M+H]+	Vasicinone	0.144665	2.13993	0.0476974	203.08	49.2675	6.85049		C10744	Organoheterocyclic compounds	Diazanaphthalenes	Benzodiazines
